# Supplementary material for: Insulin resistance and systemic metabolic changes in oral glucose tolerance test in 5340 individuals: an interventional study
Source: BMC Med. 2019 Nov 29;17:217. doi: 10.1186/s12916-019-1440-4 (PMC6883544; doi:10.1186/s12916-019-1440-4)
Supplement: Supplementary file 2 — Additional file 2: Table S2. Interaction test of time groups and glucose groups for 78 metabolic measrues, adjusted for sex. Table S3. Change (%) in relative to baseline at 30, 60, 120 minute for five individual groups across 78 metabolic measures. Table S4. Differences in metabolite changes (%) between IR-NGT and IS-NGT. Table S5. Differences in metabolite changes (%) between IR-NGT and those with IGT or NDM. [file 12916_2019_1440_MOESM2_ESM.xlsx]

## Sheet: Table S2
Table S2. Interaction test of time groups and glucose groups for 78 metabolic measrues, adjusted for sex.
Interaction formula: lm(metabolites = time points * group caterogry + gender).
Interaction P < 0.0006 are highlighted
Metabolites are deonted as percent change from baseline.
Metabolites	Df	Sum Sq	Mean Sq	F value	Pr(>F)
Glucose	12	1.04144e+06	86786.3	164.057	0
Pyruvate	12	269903	22491.9	20.6776	9.79288e-46
Lactate	12	108660	9054.99	20.5109	2.50999e-45
Citrate	12	1213.37	101.114	0.411406	0.960023
Alanine	12	18089.6	1507.46	35.0142	4.68335e-81
Glutamine	12	1224.79	102.066	3.75756	1.01827e-05
Glycine	12	2172.39	181.032	5.73682	5.63681e-10
Isoleucine	12	41507.8	3458.99	48.9219	2.95778e-115
Leucine	12	11326.1	943.838	28.2286	2.52345e-64
Valine	12	3343.98	278.665	14.156	8.23474e-30
Phenylalanine	12	499.948	41.6623	0.989593	0.45583
Tyrosine	12	2516.36	209.697	3.16511	0.000157023
Histidine	12	2738.79	228.232	1.04768	0.400979
Acetoacetate	12	125962	10496.8	27.7853	3.13119e-63
Beta-hydroxybutyrate	12	94671.3	7889.27	21.8467	1.31883e-48
Acetate	12	8351.1	695.925	4.61635	1.59874e-07
Glycerol	12	26599.5	2216.62	6.38894	1.93487e-11
Creatinine	12	1478.65	123.221	2.89592	0.00051922
Albumin	12	503.258	41.9381	3.26173	0.000101419
Glycoprotein acetyls	12	941.623	78.4686	5.35796	3.89233e-09
Extremely large VLDL	12	221259	18438.2	3.09162	0.000219026
Very large VLDL	12	565464	47122	9.26609	4.40997e-18
Large VLDL	12	621092	51757.7	76.9773	5.1713e-183
Medium VLDL	12	137990	11499.1	88.7005	1.51908e-211
Small VLDL	12	10134.1	844.512	20.8145	4.51405e-46
Very small VLDL	12	1277.46	106.455	2.37377	0.00472717
IDL	12	1308.45	109.037	4.61475	1.61146e-07
Large LDL	12	1637.01	136.417	4.85553	4.87761e-08
Medium LDL	12	1949.96	162.497	3.77285	9.47318e-06
Small LDL	12	1464.21	122.017	3.44241	4.43413e-05
Very large HDL	12	19831.4	1652.62	2.38097	0.00459281
Large HDL	12	1811.8	150.984	3.71245	1.26062e-05
Medium HDL	12	967.895	80.6579	3.09629	0.000213853
Small HDL	12	690.255	57.5213	2.28845	0.00666809
VLDL particle size	12	525.615	43.8013	59.4284	6.16704e-141
LDL particle size	12	2.44331	0.203609	2.37561	0.00469196
HDL particle size	12	6.59357	0.549464	1.96837	0.0229849
Apolipoprotein B	12	930.392	77.5326	6.48449	1.17495e-11
Apolipoprotein A-I	12	198.296	16.5247	2.22246	0.00866761
Total C	12	520.532	43.3777	2.86837	0.000585667
Remnant C	12	1098.16	91.5132	2.13765	0.0120786
VLDL C	12	4891.01	407.584	5.10489	1.39834e-08
IDL C	12	1151.61	95.9674	2.75105	0.000973752
LDL C	12	797.938	66.4949	1.05561	0.393776
HDL C	12	339.403	28.2836	2.13431	0.0122361
HDL2 C	12	1391.96	115.997	4.84327	5.18548e-08
HDL3 C	12	342.057	28.5048	4.2899	7.9252e-07
Esterified C	12	651.161	54.2634	3.13212	0.000182132
Esterified C (%)	12	52.3822	4.36518	6.15912	6.38321e-11
Total TG	12	33814	2817.83	60.5534	1.12701e-143
VLDL TG	12	110121	9176.73	77.9555	8.49658e-186
IDL TG	12	3045.51	253.793	7.88955	7.00305e-15
LDL TG	12	4960.68	413.39	6.27804	3.4433e-11
HDL TG	12	7369.04	614.087	19.5402	6.04092e-43
Total PL	12	497.555	41.4629	4.47903	3.14403e-07
VLDL PL	12	8367.35	697.279	24.6783	1.41828e-55
IDL PL	12	1975.88	164.656	6.89355	1.37757e-12
LDL PL	12	948.657	79.0547	4.7191	9.61448e-08
HDL PL	12	498.353	41.5294	2.68422	0.00129642
Cholines	12	578.28	48.19	1.89294	0.0303448
Sphingomyelin	12	1068.37	89.0307	4.59923	1.7399e-07
Phosphoglycerides	12	979.689	81.6408	2.3198	0.00588002
Total FA	12	1022.72	85.2267	5.23431	7.28145e-09
Saturated FA	12	740.454	61.7045	2.16787	0.0107393
MUFA	12	5227.82	435.651	14.6592	4.96616e-31
PUFA	12	1057.98	88.165	4.21593	1.1352e-06
Omega-6 FA	12	752.428	62.7024	3.41591	5.01019e-05
Linoleic acid	12	2353.17	196.097	5.98334	1.5847e-10
Omega-3 FA	12	8169.42	680.785	7.09676	4.72204e-13
DHA	12	7868.24	655.687	10.9593	4.06573e-22
Saturated FA (%)	12	115.514	9.62615	1.46144	0.13065
MUFA (%)	12	2021.65	168.471	17.3997	1.05034e-37
PUFA (%)	12	1249.97	104.165	8.01282	3.62384e-15
Omega-6 FA (%)	12	716.42	59.7017	6.15652	6.47063e-11
Linoleic acid (%)	12	2935.55	244.629	9.17187	7.04114e-18
Omega-3 FA (%)	12	9486.45	790.538	8.07492	2.59881e-15
DHA (%)	12	7921.7	660.141	14.7395	3.17065e-31
Degree of unsaturation	12	272.093	22.6744	14.7847	2.46264e-31

## Sheet: Table S3
Table S3. Change (%) in relative to baseline at 30, 60, 120 minute for five individual groups across 78 metabolic measures.
Metabolite	Group	Change(%)	95%CI - lowever	95%CI - higher	Pvalue	Time point
Glucose	IS-NGT	42.8001	41.0257	44.5746	7.0565e-220	30min
Glucose	IS-NGT	21.5296	19.0392	24.02	2.7661e-54	60min
Glucose	IS-NGT	-0.845347	-2.34046	0.64977	0.267336	120min
Glucose	IR-NGT	47.7664	45.9463	49.5865	4.48283e-241	30min
Glucose	IR-NGT	33.4819	30.9727	35.9912	5.82339e-106	60min
Glucose	IR-NGT	7.42517	5.94174	8.90859	1.93784e-21	120min
Glucose	IFG	49.6702	48.4945	50.846	0	30min
Glucose	IFG	35.4368	33.6314	37.2423	3.35052e-220	60min
Glucose	IFG	-0.777375	-1.6999	0.145154	0.0985528	120min
Glucose	IGT	63.9038	61.8511	65.9566	1.91197e-206	30min
Glucose	IGT	81.9251	78.8464	85.0037	2.90744e-182	60min
Glucose	IGT	53.284	51.4327	55.1353	4.41138e-196	120min
Glucose	NDM	52.8589	46.5803	59.1376	2.59171e-31	30min
Glucose	NDM	84.1168	75.1315	93.1021	8.62046e-35	60min
Glucose	NDM	62.604	52.1805	73.0275	3.79689e-21	120min
Pyruvate	IS-NGT	10.7084	8.22608	13.1908	1.46443e-16	30min
Pyruvate	IS-NGT	58.0803	54.8166	61.3439	6.23259e-155	60min
Pyruvate	IS-NGT	55.7315	52.5332	58.9298	6.36232e-151	120min
Pyruvate	IR-NGT	1.87069	-0.326393	4.06777	0.0950324	30min
Pyruvate	IR-NGT	36.0707	33.0781	39.0633	3.10993e-91	60min
Pyruvate	IR-NGT	23.3557	20.4909	26.2204	2.36013e-49	120min
Pyruvate	IFG	3.96929	2.35095	5.58763	1.66557e-06	30min
Pyruvate	IFG	43.6881	41.4623	45.9139	7.07032e-220	60min
Pyruvate	IFG	29.9517	27.8758	32.0275	5.34669e-139	120min
Pyruvate	IGT	-0.659786	-3.63619	2.31662	0.663227	30min
Pyruvate	IGT	37.1548	32.7999	41.5097	2.85853e-48	60min
Pyruvate	IGT	29.3244	24.9807	33.6682	1.29415e-33	120min
Pyruvate	NDM	-0.897883	-6.54991	4.75414	0.75333	30min
Pyruvate	NDM	32.0122	23.6999	40.3244	1.22696e-11	60min
Pyruvate	NDM	25.9611	18.727	33.1952	1.56823e-10	120min
Lactate	IS-NGT	9.5093	7.97198	11.0466	6.4193e-31	30min
Lactate	IS-NGT	36.878	34.847	38.909	6.58082e-159	60min
Lactate	IS-NGT	33.6373	31.5391	35.7354	1.0074e-135	120min
Lactate	IR-NGT	3.8191	2.365	5.27321	3.2785e-07	30min
Lactate	IR-NGT	22.6149	20.6893	24.5404	8.18303e-88	60min
Lactate	IR-NGT	15.2362	13.2711	17.2012	2.08298e-45	120min
Lactate	IFG	2.9779	1.95897	3.99684	1.21256e-08	30min
Lactate	IFG	25.0477	23.6602	26.4352	3.6307e-195	60min
Lactate	IFG	16.7754	15.41	18.1409	3.38824e-107	120min
Lactate	IGT	0.080222	-1.75366	1.91411	0.931512	30min
Lactate	IGT	18.8324	16.3482	21.3167	2.5627e-40	60min
Lactate	IGT	17.5295	14.8803	20.1788	1.48877e-32	120min
Lactate	NDM	0.130016	-3.63422	3.89425	0.945524	30min
Lactate	NDM	20.9662	15.5442	26.3883	9.6892e-12	60min
Lactate	NDM	18.1969	12.5798	23.8141	4.06052e-09	120min
Citrate	IS-NGT	7.06664	5.25085	8.88243	7.19816e-14	30min
Citrate	IS-NGT	4.95099	3.63962	6.26236	3.62344e-13	60min
Citrate	IS-NGT	-3.21355	-4.41473	-2.01237	1.99836e-07	120min
Citrate	IR-NGT	8.08646	6.93102	9.2419	3.36e-38	30min
Citrate	IR-NGT	5.19846	3.75665	6.64027	3.55919e-12	60min
Citrate	IR-NGT	-2.17914	-3.26081	-1.09747	8.42014e-05	120min
Citrate	IFG	8.15829	6.89349	9.4231	9.12223e-35	30min
Citrate	IFG	5.5178	4.67164	6.36396	1.85607e-35	60min
Citrate	IFG	-1.6752	-2.55383	-0.796573	0.000191509	120min
Citrate	IGT	6.89779	5.36488	8.4307	2.93979e-17	30min
Citrate	IGT	3.98532	2.33464	5.63599	2.88239e-06	60min
Citrate	IGT	-3.452	-4.90509	-1.99891	4.10393e-06	120min
Citrate	NDM	7.79921	5.49431	10.1041	1.07429e-09	30min
Citrate	NDM	5.69072	3.02949	8.35195	4.86992e-05	60min
Citrate	NDM	-0.847763	-3.72373	2.0282	0.560116	120min
Alanine	IS-NGT	-1.34089	-1.77047	-0.911314	1.48491e-09	30min
Alanine	IS-NGT	3.43311	2.87805	3.98817	6.65715e-31	60min
Alanine	IS-NGT	5.58648	4.92076	6.2522	1.0338e-51	120min
Alanine	IR-NGT	-1.98867	-2.43755	-1.53978	2.3991e-17	30min
Alanine	IR-NGT	-0.354614	-0.895591	0.186363	0.19852	60min
Alanine	IR-NGT	-1.97344	-2.6249	-1.32198	4.30268e-09	120min
Alanine	IFG	-2.01748	-2.33999	-1.69497	6.6229e-33	30min
Alanine	IFG	0.374864	-0.0287985	0.778527	0.0687116	60min
Alanine	IFG	-0.621697	-1.11962	-0.123778	0.0144359	120min
Alanine	IGT	-3.01093	-3.57933	-2.44253	1.22812e-22	30min
Alanine	IGT	-1.20008	-1.91539	-0.484778	0.00105956	60min
Alanine	IGT	-3.23893	-4.13466	-2.3432	5.35402e-12	120min
Alanine	NDM	-1.59951	-2.85962	-0.339404	0.0133568	30min
Alanine	NDM	1.18661	-0.229923	2.60314	0.0996927	60min
Alanine	NDM	-1.45519	-3.11974	0.20935	0.0859472	120min
Glutamine	IS-NGT	-1.47266	-1.89356	-1.05175	1.43262e-11	30min
Glutamine	IS-NGT	-5.88809	-6.3342	-5.44198	5.19158e-104	60min
Glutamine	IS-NGT	-9.60225	-10.0392	-9.1653	2.965e-198	120min
Glutamine	IR-NGT	-1.46995	-1.89774	-1.04217	3.1897e-11	30min
Glutamine	IR-NGT	-6.66065	-7.10711	-6.21419	2.70388e-123	60min
Glutamine	IR-NGT	-10.1203	-10.5912	-9.64945	8.72419e-194	120min
Glutamine	IFG	-1.50433	-1.81847	-1.19019	2.36503e-20	30min
Glutamine	IFG	-6.37824	-6.70535	-6.05113	1.04202e-217	60min
Glutamine	IFG	-10.167	-10.5005	-9.8335	0	120min
Glutamine	IGT	-2.25088	-2.79586	-1.7059	5.81845e-15	30min
Glutamine	IGT	-7.05345	-7.65882	-6.44809	5.78026e-75	60min
Glutamine	IGT	-12.1751	-12.8321	-11.518	1.02741e-129	120min
Glutamine	NDM	-1.12624	-2.23567	-0.0167975	0.0466926	30min
Glutamine	NDM	-5.17912	-6.36489	-3.99336	6.8611e-14	60min
Glutamine	NDM	-10.7415	-12.1672	-9.31574	1.93972e-27	120min
Glycine	IS-NGT	-2.26558	-2.70381	-1.82734	1.17302e-22	30min
Glycine	IS-NGT	-5.58183	-6.05211	-5.11155	6.64856e-89	60min
Glycine	IS-NGT	-6.3836	-6.87536	-5.89185	2.44782e-101	120min
Glycine	IR-NGT	-1.81938	-2.28469	-1.35408	5.62349e-14	30min
Glycine	IR-NGT	-5.63284	-6.09072	-5.17496	1.38896e-93	60min
Glycine	IR-NGT	-6.34971	-6.85735	-5.84207	2.90232e-96	120min
Glycine	IFG	-0.913271	-1.24661	-0.579934	9.04325e-08	30min
Glycine	IFG	-5.09525	-5.44367	-4.74682	1.50261e-141	60min
Glycine	IFG	-6.77073	-7.15792	-6.38354	4.70655e-186	120min
Glycine	IGT	-0.753528	-1.38228	-0.124775	0.0189536	30min
Glycine	IGT	-4.10992	-4.71868	-3.50117	1.57322e-33	60min
Glycine	IGT	-6.16111	-6.79827	-5.52396	7.76015e-58	120min
Glycine	NDM	-0.433978	-1.78926	0.921304	0.526653	30min
Glycine	NDM	-1.47224	-2.89597	-0.048511	0.0428252	60min
Glycine	NDM	-3.37628	-5.11093	-1.64163	0.000201495	120min
Isoleucine	IS-NGT	-7.17905	-7.82054	-6.53756	1.10066e-81	30min
Isoleucine	IS-NGT	-26.6364	-27.4062	-25.8665	0	60min
Isoleucine	IS-NGT	-48.9695	-49.7362	-48.2028	0	120min
Isoleucine	IR-NGT	-7.0473	-7.73157	-6.36303	6.17133e-72	30min
Isoleucine	IR-NGT	-22.3682	-23.1068	-21.6296	5.29955e-275	60min
Isoleucine	IR-NGT	-40.2788	-41.1828	-39.3749	0	120min
Isoleucine	IFG	-6.57861	-7.01116	-6.14607	7.6319e-151	30min
Isoleucine	IFG	-21.242	-21.7516	-20.7325	0	60min
Isoleucine	IFG	-39.8716	-40.457	-39.2862	0	120min
Isoleucine	IGT	-5.48782	-6.3075	-4.66814	4.12391e-33	30min
Isoleucine	IGT	-18.6942	-19.6203	-17.7681	6.10948e-141	60min
Isoleucine	IGT	-36.2331	-37.3785	-35.0877	2.33725e-208	120min
Isoleucine	NDM	-5.22896	-6.75575	-3.70218	7.07904e-10	30min
Isoleucine	NDM	-14.8324	-16.655	-13.0098	4.41855e-30	60min
Isoleucine	NDM	-33.4416	-35.7561	-31.1271	3.67866e-51	120min
Leucine	IS-NGT	-5.92789	-6.35071	-5.50508	2.02336e-113	30min
Leucine	IS-NGT	-22.8927	-23.3994	-22.3861	0	60min
Leucine	IS-NGT	-39.5999	-40.1651	-39.0346	0	120min
Leucine	IR-NGT	-6.13756	-6.58762	-5.6875	3.07311e-109	30min
Leucine	IR-NGT	-20.6432	-21.1729	-20.1135	0	60min
Leucine	IR-NGT	-35.9301	-36.4941	-35.3662	0	120min
Leucine	IFG	-5.83012	-6.13255	-5.52769	2.011e-214	30min
Leucine	IFG	-19.6729	-20.0496	-19.2963	0	60min
Leucine	IFG	-35.2244	-35.6041	-34.8447	0	120min
Leucine	IGT	-5.24848	-5.77637	-4.72058	3.03946e-60	30min
Leucine	IGT	-17.8695	-18.5353	-17.2036	8.76208e-183	60min
Leucine	IGT	-34.193	-34.9589	-33.4271	3.27648e-265	120min
Leucine	NDM	-4.2087	-5.53079	-2.8866	6.84515e-09	30min
Leucine	NDM	-14.7329	-16.2743	-13.1916	1.61612e-35	60min
Leucine	NDM	-31.0953	-32.8484	-29.3422	1.46552e-59	120min
Valine	IS-NGT	-3.858	-4.20367	-3.51234	2.37631e-81	30min
Valine	IS-NGT	-15.4322	-15.8244	-15.0399	0	60min
Valine	IS-NGT	-27.6807	-28.0916	-27.2699	0	120min
Valine	IR-NGT	-4.47785	-4.87066	-4.08504	4.46433e-84	30min
Valine	IR-NGT	-14.8213	-15.2265	-14.416	0	60min
Valine	IR-NGT	-25.8444	-26.2948	-25.394	0	120min
Valine	IFG	-3.81817	-4.05356	-3.58278	1.86578e-166	30min
Valine	IFG	-14.1184	-14.3896	-13.8473	0	60min
Valine	IFG	-25.5952	-25.8686	-25.3218	0	120min
Valine	IGT	-3.4627	-3.86688	-3.05852	1.81847e-48	30min
Valine	IGT	-13.021	-13.486	-12.5559	5.21689e-189	60min
Valine	IGT	-25.3127	-25.8779	-24.7475	7.68815e-265	120min
Valine	NDM	-2.24545	-3.53224	-0.958659	0.000786787	30min
Valine	NDM	-10.0167	-11.3789	-8.65455	1.05357e-26	60min
Valine	NDM	-22.9996	-24.5911	-21.408	1.31872e-50	120min
Phenylalanine	IS-NGT	-3.29084	-3.85415	-2.72753	5.1302e-28	30min
Phenylalanine	IS-NGT	-8.58725	-9.169	-8.00551	1.37554e-121	60min
Phenylalanine	IS-NGT	-14.6707	-15.2676	-14.0738	8.5384e-224	120min
Phenylalanine	IR-NGT	-2.98335	-3.51347	-2.45322	2.86078e-26	30min
Phenylalanine	IR-NGT	-7.98654	-8.51495	-7.45813	1.06276e-125	60min
Phenylalanine	IR-NGT	-14.3823	-14.9485	-13.8162	1.83303e-232	120min
Phenylalanine	IFG	-3.05515	-3.45024	-2.66005	3.91272e-48	30min
Phenylalanine	IFG	-8.197	-8.61301	-7.78099	4.09277e-221	60min
Phenylalanine	IFG	-14.5879	-14.9845	-14.1913	0	120min
Phenylalanine	IGT	-2.72151	-3.45643	-1.98659	1.77696e-12	30min
Phenylalanine	IGT	-7.90214	-8.56219	-7.2421	1.09398e-77	60min
Phenylalanine	IGT	-14.5361	-15.2522	-13.82	3.01858e-142	120min
Phenylalanine	NDM	-3.36396	-4.74698	-1.98093	4.84752e-06	30min
Phenylalanine	NDM	-6.10113	-7.46949	-4.73276	2.5756e-14	60min
Phenylalanine	NDM	-13.304	-14.7517	-11.8564	3.76378e-34	120min
Tyrosine	IS-NGT	-4.93393	-5.68171	-4.18616	1.5844e-34	30min
Tyrosine	IS-NGT	-15.0005	-15.7526	-14.2484	1.3728e-177	60min
Tyrosine	IS-NGT	-29.6084	-30.3255	-28.8914	0	120min
Tyrosine	IR-NGT	-6.01947	-6.74078	-5.29817	2.90457e-51	30min
Tyrosine	IR-NGT	-15.6607	-16.3884	-14.933	6.0166e-194	60min
Tyrosine	IR-NGT	-29.2737	-29.9905	-28.557	0	120min
Tyrosine	IFG	-5.47054	-5.95599	-4.9851	9.91254e-93	30min
Tyrosine	IFG	-14.439	-14.9256	-13.9524	0	60min
Tyrosine	IFG	-28.745	-29.2286	-28.2614	0	120min
Tyrosine	IGT	-4.82408	-5.699	-3.94917	3.49046e-24	30min
Tyrosine	IGT	-13.8322	-14.6582	-13.0063	2.62921e-116	60min
Tyrosine	IGT	-27.8723	-28.7768	-26.9677	7.93352e-205	120min
Tyrosine	NDM	-3.07073	-5.27154	-0.869926	0.00669969	30min
Tyrosine	NDM	-10.7457	-12.841	-8.65036	2.80721e-17	60min
Tyrosine	NDM	-24.2935	-26.1369	-22.4502	1.65027e-47	120min
Histidine	IS-NGT	2.18989	0.970963	3.40881	0.000447372	30min
Histidine	IS-NGT	-1.62764	-2.93268	-0.322596	0.0145831	60min
Histidine	IS-NGT	-7.34029	-8.60611	-6.07447	1.20652e-27	120min
Histidine	IR-NGT	1.90601	0.594562	3.21746	0.00445268	30min
Histidine	IR-NGT	-2.39097	-3.81142	-0.970518	0.000999146	60min
Histidine	IR-NGT	-5.79409	-7.16699	-4.42119	6.02266e-16	120min
Histidine	IFG	2.04793	1.15881	2.93705	6.77211e-06	30min
Histidine	IFG	-0.912696	-1.7987	-0.026688	0.0434962	60min
Histidine	IFG	-6.75154	-7.6667	-5.83637	3.00145e-44	120min
Histidine	IGT	0.880335	-0.528901	2.28957	0.220139	30min
Histidine	IGT	-3.39849	-5.08869	-1.70829	9.12483e-05	60min
Histidine	IGT	-8.24162	-9.83913	-6.6441	1.10337e-21	120min
Histidine	NDM	0.290407	-3.05465	3.63547	0.863646	30min
Histidine	NDM	-3.10268	-6.22275	0.0173869	0.0512667	60min
Histidine	NDM	-6.81271	-9.86698	-3.75844	2.39943e-05	120min
Acetoacetate	IS-NGT	-3.17498	-4.97438	-1.37559	0.00056415	30min
Acetoacetate	IS-NGT	-25.9426	-27.4278	-24.4573	1.87763e-151	60min
Acetoacetate	IS-NGT	-46.674	-47.9779	-45.3702	1.57876009174083e-317	120min
Acetoacetate	IR-NGT	-3.26837	-4.76401	-1.77272	2.03445e-05	30min
Acetoacetate	IR-NGT	-16.8952	-18.4014	-15.389	5.69823e-82	60min
Acetoacetate	IR-NGT	-31.2605	-33.2048	-29.3162	1.48018e-136	120min
Acetoacetate	IFG	-2.86464	-3.93531	-1.79397	1.7759e-07	30min
Acetoacetate	IFG	-16.9187	-18.0103	-15.8272	2.56463e-155	60min
Acetoacetate	IFG	-30.1343	-31.4622	-28.8063	7.68157e-268	120min
Acetoacetate	IGT	1.46388	-0.954679	3.88243	0.234788	30min
Acetoacetate	IGT	-16.7291	-19.1073	-14.3508	8.0076e-36	60min
Acetoacetate	IGT	-24.2506	-27.268	-21.2332	4.60486e-44	120min
Acetoacetate	NDM	1.83788	-2.45093	6.12668	0.397394	30min
Acetoacetate	NDM	-14.5959	-19.2174	-9.97448	8.62985e-09	60min
Acetoacetate	NDM	-19.8628	-26.4385	-13.2871	3.04041e-08	120min
Beta-hydroxybutyrate	IS-NGT	-5.71377	-8.02072	-3.40682	1.43278e-06	30min
Beta-hydroxybutyrate	IS-NGT	-30.1929	-31.9525	-28.4333	7.06929e-148	60min
Beta-hydroxybutyrate	IS-NGT	-32.3765	-34.2335	-30.5195	7.20476e-151	120min
Beta-hydroxybutyrate	IR-NGT	-4.5979	-5.9767	-3.21909	1.13617e-10	30min
Beta-hydroxybutyrate	IR-NGT	-17.1595	-18.6809	-15.638	1.26393e-82	60min
Beta-hydroxybutyrate	IR-NGT	-20.2315	-21.8186	-18.6443	3.69527e-99	120min
Beta-hydroxybutyrate	IFG	-3.50716	-4.50547	-2.50885	8.41858e-12	30min
Beta-hydroxybutyrate	IFG	-15.6536	-16.7039	-14.6034	3.69787e-146	60min
Beta-hydroxybutyrate	IFG	-18.6656	-19.7685	-17.5627	1.47227e-177	120min
Beta-hydroxybutyrate	IGT	-0.862792	-3.27739	1.55181	0.482791	30min
Beta-hydroxybutyrate	IGT	-19.8985	-22.1894	-17.6077	1.79578e-49	60min
Beta-hydroxybutyrate	IGT	-25.4234	-27.8589	-22.9878	1.88461e-64	120min
Beta-hydroxybutyrate	NDM	0.917555	-3.24216	5.07727	0.662571	30min
Beta-hydroxybutyrate	NDM	-14.8348	-18.725	-10.9446	2.01148e-11	60min
Beta-hydroxybutyrate	NDM	-20.9771	-25.5634	-16.3909	1.13408e-14	120min
Acetate	IS-NGT	-9.27013	-10.3875	-8.15281	8.78493e-51	30min
Acetate	IS-NGT	-19.1177	-20.2005	-18.0349	1.67162e-153	60min
Acetate	IS-NGT	-24.8673	-25.8713	-23.8634	1.97509e-225	120min
Acetate	IR-NGT	-10.048	-11.1252	-8.97079	1.71947e-61	30min
Acetate	IR-NGT	-18.2538	-19.4047	-17.103	5.83475e-134	60min
Acetate	IR-NGT	-23.1035	-24.3141	-21.8928	3.0189e-169	120min
Acetate	IFG	-8.05154	-8.76543	-7.33764	6.93809e-93	30min
Acetate	IFG	-17.0278	-17.7755	-16.28	7.4215e-269	60min
Acetate	IFG	-23.0662	-23.7645	-22.3679	0	120min
Acetate	IGT	-6.44561	-7.75332	-5.1379	4.3421e-20	30min
Acetate	IGT	-13.7802	-15.2409	-12.3195	5.86138e-56	60min
Acetate	IGT	-20.5969	-22.0143	-19.1795	5.34588e-99	120min
Acetate	NDM	-1.64111	-5.06502	1.78281	0.344071	30min
Acetate	NDM	-12.3791	-14.9335	-9.82477	4.99624e-16	60min
Acetate	NDM	-18.1771	-20.9451	-15.409	1.41853e-23	120min
Glycerol	IS-NGT	-30.0858	-32.0364	-28.1352	1.27027e-128	30min
Glycerol	IS-NGT	-37.3564	-39.3411	-35.3717	2.94486e-165	60min
Glycerol	IS-NGT	-41.8795	-43.6954	-40.0637	5.28005e-208	120min
Glycerol	IR-NGT	-27.7203	-29.4162	-26.0243	3.00216e-139	30min
Glycerol	IR-NGT	-32.9445	-34.5745	-31.3144	1.90444e-180	60min
Glycerol	IR-NGT	-37.3755	-38.9794	-35.7717	1.02244e-211	120min
Glycerol	IFG	-23.5346	-24.6521	-22.4171	9.83513e-242	30min
Glycerol	IFG	-29.4869	-30.6354	-28.3383	2.33252104186405e-312	60min
Glycerol	IFG	-34.7731	-35.8715	-33.6747	0	120min
Glycerol	IGT	-23.8183	-25.733	-21.9036	4.29216e-81	30min
Glycerol	IGT	-29.3284	-31.1925	-27.4642	8.5368e-108	60min
Glycerol	IGT	-33.8852	-35.8535	-31.917	4.5571e-119	120min
Glycerol	NDM	-16.8514	-21.6179	-12.085	3.08179e-10	30min
Glycerol	NDM	-25.7761	-29.9086	-21.6437	8.09139e-22	60min
Glycerol	NDM	-29.4767	-32.8669	-26.0864	1.3428e-31	120min
Creatinine	IS-NGT	1.01045	0.496835	1.52406	0.000122687	30min
Creatinine	IS-NGT	-1.64874	-2.18418	-1.1133	2.43507e-09	60min
Creatinine	IS-NGT	-4.77069	-5.30146	-4.23993	8.34363e-58	120min
Creatinine	IR-NGT	1.7288	1.13772	2.31987	1.39393e-08	30min
Creatinine	IR-NGT	-1.03002	-1.60726	-0.452779	0.00048878	60min
Creatinine	IR-NGT	-4.19699	-4.78942	-3.60456	5.49125e-39	120min
Creatinine	IFG	1.00868	0.607546	1.40982	9.10559e-07	30min
Creatinine	IFG	-1.08183	-1.47763	-0.686034	9.66783e-08	60min
Creatinine	IFG	-4.17273	-4.55923	-3.78624	2.97351e-86	120min
Creatinine	IGT	2.05955	1.24162	2.87747	1.09409e-06	30min
Creatinine	IGT	0.120561	-0.684486	0.925608	0.768603	60min
Creatinine	IGT	-2.72499	-3.51112	-1.93887	3.45352e-11	120min
Creatinine	NDM	2.37339	1.13511	3.61167	0.000243298	30min
Creatinine	NDM	1.9162	0.274976	3.55742	0.022561	60min
Creatinine	NDM	-1.21312	-2.75232	0.326081	0.121095	120min
Albumin	IS-NGT	-0.91705	-1.22596	-0.608144	8.54587e-09	30min
Albumin	IS-NGT	-1.23613	-1.57457	-0.897689	1.91259e-12	60min
Albumin	IS-NGT	-0.949788	-1.27664	-0.622937	1.72041e-08	120min
Albumin	IR-NGT	-0.654803	-0.964067	-0.34554	3.6245e-05	30min
Albumin	IR-NGT	-1.16348	-1.47804	-0.84892	1.02368e-12	60min
Albumin	IR-NGT	-0.723977	-1.04275	-0.405198	9.59146e-06	120min
Albumin	IFG	-0.972721	-1.17797	-0.767471	5.57329e-20	30min
Albumin	IFG	-1.66333	-1.88242	-1.44423	1.39701e-46	60min
Albumin	IFG	-0.851113	-1.06332	-0.638912	7.28039e-15	120min
Albumin	IGT	-0.934535	-1.3681	-0.500972	2.80771e-05	30min
Albumin	IGT	-2.5271	-2.91943	-2.13477	3.61169e-31	60min
Albumin	IGT	-1.72616	-2.14133	-1.31099	3.90111e-15	120min
Albumin	NDM	-0.526427	-1.38748	0.334631	0.228116	30min
Albumin	NDM	-1.39966	-2.22117	-0.578153	0.00102624	60min
Albumin	NDM	-1.58406	-2.34225	-0.825875	6.99435e-05	120min
Glycoprotein acetyls	IS-NGT	-0.641834	-0.9755	-0.308167	0.000172497	30min
Glycoprotein acetyls	IS-NGT	-0.855717	-1.21712	-0.494313	3.9979e-06	60min
Glycoprotein acetyls	IS-NGT	-1.93931	-2.28012	-1.59849	9.22766e-27	120min
Glycoprotein acetyls	IR-NGT	-0.19021	-0.478883	0.0984626	0.196201	30min
Glycoprotein acetyls	IR-NGT	-0.0921035	-0.408493	0.224286	0.567808	60min
Glycoprotein acetyls	IR-NGT	-0.76021	-1.0781	-0.442317	3.20645e-06	120min
Glycoprotein acetyls	IFG	-0.91537	-1.12812	-0.702624	7.98811e-17	30min
Glycoprotein acetyls	IFG	-0.725109	-0.961949	-0.48827	2.43778e-09	60min
Glycoprotein acetyls	IFG	-0.782005	-1.02917	-0.534838	7.17115e-10	120min
Glycoprotein acetyls	IGT	-1.08472	-1.51652	-0.652914	1.15779e-06	30min
Glycoprotein acetyls	IGT	-1.67572	-2.11396	-1.23749	3.66564e-13	60min
Glycoprotein acetyls	IGT	-1.88254	-2.35672	-1.40835	5.16905e-14	120min
Glycoprotein acetyls	NDM	-0.513062	-1.47086	0.444739	0.290584	30min
Glycoprotein acetyls	NDM	-0.824228	-1.73718	0.0887257	0.076313	60min
Glycoprotein acetyls	NDM	-1.51139	-2.5593	-0.463477	0.00511899	120min
Extremely large VLDL	IS-NGT	12.4658	5.14201	19.7895	0.000889818	30min
Extremely large VLDL	IS-NGT	25.4863	11.3386	39.634	0.000440271	60min
Extremely large VLDL	IS-NGT	-18.4985	-26.7355	-10.2616	1.26653e-05	120min
Extremely large VLDL	IR-NGT	20.6228	10.2061	31.0396	0.000112759	30min
Extremely large VLDL	IR-NGT	26.7534	18.5704	34.9363	2.85811e-10	60min
Extremely large VLDL	IR-NGT	1.25119	-8.19536	10.6978	0.794842	120min
Extremely large VLDL	IFG	10.4541	6.29975	14.6084	9.18388e-07	30min
Extremely large VLDL	IFG	23.3038	18.0369	28.5706	1.45844e-17	60min
Extremely large VLDL	IFG	-6.32621	-10.5572	-2.09521	0.00341958	120min
Extremely large VLDL	IGT	6.18102	0.622485	11.7395	0.0294138	30min
Extremely large VLDL	IGT	18.4934	12.456	24.5308	4.64545e-09	60min
Extremely large VLDL	IGT	-0.142964	-5.81461	5.52868	0.960477	120min
Extremely large VLDL	NDM	-4.06517	-12.4411	4.31078	0.337387	30min
Extremely large VLDL	NDM	14.77	3.7716	25.7683	0.00907015	60min
Extremely large VLDL	NDM	22.2062	-15.9174	60.3299	0.250138	120min
Very large VLDL	IS-NGT	5.54604	-2.94158	14.0337	0.199659	30min
Very large VLDL	IS-NGT	17.5276	-5.4114	40.4666	0.133829	60min
Very large VLDL	IS-NGT	-51.6364	-56.8079	-46.4649	6.42852e-60	120min
Very large VLDL	IR-NGT	9.05159	5.11355	12.9896	7.72437e-06	30min
Very large VLDL	IR-NGT	24.2305	19.1696	29.2914	1.31966e-19	60min
Very large VLDL	IR-NGT	-7.9572	-12.286	-3.62844	0.000332692	120min
Very large VLDL	IFG	6.58952	1.99441	11.1846	0.00498472	30min
Very large VLDL	IFG	21.4948	17.3493	25.6402	2.76864e-23	60min
Very large VLDL	IFG	-9.46188	-13.0584	-5.86538	2.90154e-07	120min
Very large VLDL	IGT	2.28953	-1.02194	5.60099	0.174736	30min
Very large VLDL	IGT	25.7128	8.21735	43.2083	0.00409157	60min
Very large VLDL	IGT	3.07725	-2.11588	8.27039	0.244601	120min
Very large VLDL	NDM	-0.767483	-6.25499	4.72003	0.78176	30min
Very large VLDL	NDM	11.734	5.48691	17.9811	0.000332758	60min
Very large VLDL	NDM	3.73506	-3.83979	11.3099	0.329907	120min
Large VLDL	IS-NGT	1.25032	-1.39059	3.89123	0.352784	30min
Large VLDL	IS-NGT	0.431214	-2.97716	3.83959	0.803822	60min
Large VLDL	IS-NGT	-52.7416	-56.0158	-49.4674	2.46117e-125	120min
Large VLDL	IR-NGT	4.81432	3.23922	6.38943	3.18829e-09	30min
Large VLDL	IR-NGT	11.9585	9.94976	13.9672	7.10469e-29	60min
Large VLDL	IR-NGT	-10.4292	-12.9642	-7.89432	3.01178e-15	120min
Large VLDL	IFG	3.00975	1.77443	4.24506	1.95884e-06	30min
Large VLDL	IFG	12.3484	10.6231	14.0737	9.582e-42	60min
Large VLDL	IFG	-9.96881	-11.8729	-8.06475	7.81167e-24	120min
Large VLDL	IGT	3.48416	1.5378	5.43051	0.000484109	30min
Large VLDL	IGT	12.1731	9.24389	15.1024	4.50932e-15	60min
Large VLDL	IGT	-0.758046	-4.14167	2.62557	0.659832	120min
Large VLDL	NDM	3.03763	-1.1919	7.26716	0.157343	30min
Large VLDL	NDM	11.7054	5.7975	17.6134	0.000154912	60min
Large VLDL	NDM	1.41922	-4.78414	7.62258	0.650945	120min
Medium VLDL	IS-NGT	1.28927	0.58417	1.99437	0.000353924	30min
Medium VLDL	IS-NGT	0.640623	-0.441124	1.72237	0.245333	60min
Medium VLDL	IS-NGT	-20.126	-21.4332	-18.8188	1.31173e-128	120min
Medium VLDL	IR-NGT	1.64991	1.00315	2.29667	6.95397e-07	30min
Medium VLDL	IR-NGT	5.19143	4.32941	6.05344	1.59556e-29	60min
Medium VLDL	IR-NGT	-1.41701	-2.62348	-0.210536	0.0214035	120min
Medium VLDL	IFG	0.59054	0.121791	1.05929	0.0135803	30min
Medium VLDL	IFG	4.68304	4.03304	5.33304	2.05703e-42	60min
Medium VLDL	IFG	-2.09959	-2.98546	-1.21372	3.65156e-06	120min
Medium VLDL	IGT	1.03444	0.170343	1.89854	0.0190827	30min
Medium VLDL	IGT	4.96112	3.67918	6.24306	1.99551e-13	60min
Medium VLDL	IGT	1.35016	-0.322963	3.02328	0.113434	120min
Medium VLDL	NDM	0.18892	-1.89606	2.2739	0.857738	30min
Medium VLDL	NDM	4.3924	1.67809	7.10671	0.00177385	60min
Medium VLDL	NDM	1.23061	-2.15736	4.61858	0.472923	120min
Small VLDL	IS-NGT	1.31665	0.780469	1.85283	1.75308e-06	30min
Small VLDL	IS-NGT	4.13549	3.50509	4.76589	3.57367e-34	60min
Small VLDL	IS-NGT	0.13413	-0.54019	0.80845	0.696254	120min
Small VLDL	IR-NGT	1.06876	0.6249	1.51261	2.75065e-06	30min
Small VLDL	IR-NGT	3.65907	3.07913	4.23901	5.44954e-32	60min
Small VLDL	IR-NGT	4.43409	3.82236	5.04582	1.51727e-40	120min
Small VLDL	IFG	-0.0553231	-0.354583	0.243937	0.716919	30min
Small VLDL	IFG	2.29063	1.93575	2.64551	8.18597e-35	60min
Small VLDL	IFG	3.31165	2.8918	3.7315	7.05216e-50	120min
Small VLDL	IGT	-0.931105	-1.50319	-0.359024	0.00148537	30min
Small VLDL	IGT	0.587215	-0.075314	1.24974	0.0822022	60min
Small VLDL	IGT	1.99707	1.18861	2.80553	1.71456e-06	120min
Small VLDL	NDM	-1.33568	-2.98211	0.310749	0.110701	30min
Small VLDL	NDM	-0.386406	-2.15571	1.3829	0.665851	60min
Small VLDL	NDM	0.510473	-1.5775	2.59845	0.628825	120min
Very small VLDL	IS-NGT	-1.2937	-1.89498	-0.692431	2.71454e-05	30min
Very small VLDL	IS-NGT	-2.43173	-3.12346	-1.73999	1.15884e-11	60min
Very small VLDL	IS-NGT	-1.44158	-2.13985	-0.743319	5.61826e-05	120min
Very small VLDL	IR-NGT	-1.39568	-1.91391	-0.877456	1.65854e-07	30min
Very small VLDL	IR-NGT	-2.81337	-3.39234	-2.2344	2.34496e-20	60min
Very small VLDL	IR-NGT	-1.60928	-2.25857	-0.959991	1.40672e-06	120min
Very small VLDL	IFG	-1.99762	-2.36792	-1.62732	3.33984e-25	30min
Very small VLDL	IFG	-3.6941	-4.07576	-3.31244	1.79114e-71	60min
Very small VLDL	IFG	-2.2379	-2.65182	-1.82399	2.6248e-25	120min
Very small VLDL	IGT	-1.26912	-1.92191	-0.616324	0.000153524	30min
Very small VLDL	IGT	-4.12496	-4.83086	-3.41907	1.3866e-26	60min
Very small VLDL	IGT	-3.27987	-3.99548	-2.56425	8.47128e-18	120min
Very small VLDL	NDM	-1.09926	-2.51988	0.321356	0.12794	30min
Very small VLDL	NDM	-4.06835	-5.60033	-2.53638	7.64044e-07	60min
Very small VLDL	NDM	-2.52515	-4.09034	-0.959957	0.00182933	120min
IDL	IS-NGT	-1.93997	-2.34465	-1.53529	6.95094e-20	30min
IDL	IS-NGT	-3.50422	-3.95183	-3.0566	4.28054e-46	60min
IDL	IS-NGT	-2.12678	-2.58054	-1.67302	4.06212e-19	120min
IDL	IR-NGT	-1.50942	-1.8716	-1.14724	1.31311e-15	30min
IDL	IR-NGT	-3.59461	-4.00679	-3.18243	4.12141e-55	60min
IDL	IR-NGT	-2.63441	-3.05379	-2.21503	9.24816e-32	120min
IDL	IFG	-1.92796	-2.18921	-1.66672	2.77313e-44	30min
IDL	IFG	-4.30867	-4.5882	-4.02915	5.64365e-154	60min
IDL	IFG	-2.96765	-3.27759	-2.65772	3.50006e-70	120min
IDL	IGT	-0.836351	-1.45011	-0.222597	0.00769062	30min
IDL	IGT	-4.53261	-5.14441	-3.92082	6.88306e-39	60min
IDL	IGT	-3.5943	-4.22921	-2.95938	2.87403e-25	120min
IDL	NDM	-0.141404	-1.37926	1.09645	0.821236	30min
IDL	NDM	-2.58908	-3.9686	-1.20956	0.000321316	60min
IDL	NDM	-1.70192	-3.30939	-0.0944385	0.0381892	120min
Large LDL	IS-NGT	-1.09983	-1.53827	-0.661383	1.05424e-06	30min
Large LDL	IS-NGT	-1.15075	-1.61298	-0.688522	1.26677e-06	60min
Large LDL	IS-NGT	0.987781	0.519143	1.45642	3.9281e-05	120min
Large LDL	IR-NGT	-0.555151	-1.01115	-0.0991505	0.0170999	30min
Large LDL	IR-NGT	-1.36165	-1.83675	-0.886556	2.65654e-08	60min
Large LDL	IR-NGT	0.723507	0.263164	1.18385	0.00211049	120min
Large LDL	IFG	-0.923863	-1.23282	-0.614911	5.59529e-09	30min
Large LDL	IFG	-2.10301	-2.4099	-1.79612	9.11972e-39	60min
Large LDL	IFG	0.313111	-0.0176283	0.64385	0.0635057	120min
Large LDL	IGT	-0.503197	-1.16451	0.158119	0.135473	30min
Large LDL	IGT	-2.98879	-3.59114	-2.38645	2.64623e-20	60min
Large LDL	IGT	-1.1397	-1.81296	-0.466439	0.000956039	120min
Large LDL	NDM	0.00539438	-1.33432	1.34511	0.993644	30min
Large LDL	NDM	-1.14487	-2.45799	0.168256	0.08678	60min
Large LDL	NDM	0.0504271	-1.49644	1.5973	0.948575	120min
Medium LDL	IS-NGT	0.238949	-0.287106	0.765003	0.372797	30min
Medium LDL	IS-NGT	1.70648	1.14188	2.27109	4.66269e-09	60min
Medium LDL	IS-NGT	4.33242	3.76121	4.90363	1.02035e-43	120min
Medium LDL	IR-NGT	0.725525	0.140842	1.31021	0.0150866	30min
Medium LDL	IR-NGT	1.20887	0.618768	1.79896	6.39862e-05	60min
Medium LDL	IR-NGT	4.20565	3.61263	4.79866	4.47988e-39	120min
Medium LDL	IFG	0.266467	-0.125495	0.658429	0.182549	30min
Medium LDL	IFG	0.435133	0.0482159	0.822049	0.0275389	60min
Medium LDL	IFG	3.62012	3.21129	4.02896	3.32944e-61	120min
Medium LDL	IGT	0.113353	-0.686992	0.913698	0.780819	30min
Medium LDL	IGT	-0.864823	-1.60385	-0.125793	0.0219322	60min
Medium LDL	IGT	1.82501	1.03925	2.61077	6.62912e-06	120min
Medium LDL	NDM	0.413438	-1.13367	1.96054	0.597256	30min
Medium LDL	NDM	0.729954	-0.852341	2.31225	0.362364	60min
Medium LDL	NDM	2.41997	0.764219	4.07572	0.00458015	120min
Small LDL	IS-NGT	0.707466	0.239569	1.17536	0.00309387	30min
Small LDL	IS-NGT	2.36912	1.86839	2.86985	1.96863e-19	60min
Small LDL	IS-NGT	4.71366	4.19991	5.22741	8.52243e-60	120min
Small LDL	IR-NGT	1.02635	0.500082	1.55261	0.000140203	30min
Small LDL	IR-NGT	1.90624	1.36086	2.45163	1.50009e-11	60min
Small LDL	IR-NGT	4.79908	4.26184	5.33632	2.48194e-57	120min
Small LDL	IFG	0.5615	0.204439	0.918561	0.00207723	30min
Small LDL	IFG	1.23678	0.883326	1.59024	1.0147e-11	60min
Small LDL	IFG	4.23072	3.85824	4.60319	4.9885e-94	120min
Small LDL	IGT	0.199229	-0.530052	0.928509	0.591515	30min
Small LDL	IGT	-0.213548	-0.841809	0.414714	0.504373	60min
Small LDL	IGT	2.64536	1.91467	3.37605	5.16138e-12	120min
Small LDL	NDM	0.444586	-1.03086	1.92003	0.551416	30min
Small LDL	NDM	1.11354	-0.386823	2.61391	0.144086	60min
Small LDL	NDM	3.09938	1.53403	4.66473	0.000155805	120min
Very large HDL	IS-NGT	0.417216	-0.914272	1.7487	0.538607	30min
Very large HDL	IS-NGT	-3.86852	-5.42004	-2.31701	1.22345e-06	60min
Very large HDL	IS-NGT	-5.34909	-6.8589	-3.83929	8.17734e-12	120min
Very large HDL	IR-NGT	-2.78171	-4.86481	-0.698614	0.00894269	30min
Very large HDL	IR-NGT	-7.10356	-9.47136	-4.73577	6.19442e-09	60min
Very large HDL	IR-NGT	-13.093	-15.7947	-10.3913	3.53071e-20	120min
Very large HDL	IFG	-3.76998	-5.45826	-2.08171	1.28192e-05	30min
Very large HDL	IFG	-7.58836	-9.39273	-5.78399	4.00241e-16	60min
Very large HDL	IFG	-13.0177	-14.9271	-11.1082	3.32743e-38	120min
Very large HDL	IGT	-4.85385	-8.74367	-0.964026	0.0146128	30min
Very large HDL	IGT	-7.67035	-11.6347	-3.706	0.000167866	60min
Very large HDL	IGT	-13.6715	-18.353	-8.99005	2.05863e-08	120min
Very large HDL	NDM	-0.489279	-10.231	9.25245	0.920668	30min
Very large HDL	NDM	-11.8178	-19.4379	-4.19763	0.00277337	60min
Very large HDL	NDM	-10.1179	-20.4768	0.240918	0.0554444	120min
Large HDL	IS-NGT	-1.23548	-1.64439	-0.826573	4.71885e-09	30min
Large HDL	IS-NGT	-2.46833	-2.9374	-1.99925	2.29393e-23	60min
Large HDL	IS-NGT	-3.26085	-3.69719	-2.82451	1.26658e-42	120min
Large HDL	IR-NGT	-1.33474	-1.90334	-0.766136	4.84779e-06	30min
Large HDL	IR-NGT	-3.58143	-4.12382	-3.03905	2.09501e-34	60min
Large HDL	IR-NGT	-4.47491	-5.12241	-3.82741	3.27636e-37	120min
Large HDL	IFG	-1.86948	-2.26969	-1.46926	1.91801e-19	30min
Large HDL	IFG	-4.34809	-4.75957	-3.9366	1.65297e-82	60min
Large HDL	IFG	-4.49084	-4.93799	-4.0437	9.43158e-76	120min
Large HDL	IGT	-0.449451	-1.28937	0.390469	0.293335	30min
Large HDL	IGT	-3.56964	-4.48025	-2.65902	1.29694e-13	60min
Large HDL	IGT	-2.62103	-3.54831	-1.69375	5.33264e-08	120min
Large HDL	NDM	-0.844677	-2.83026	1.1409	0.400226	30min
Large HDL	NDM	-4.67592	-6.63498	-2.71687	7.97883e-06	60min
Large HDL	NDM	-2.82223	-5.25007	-0.394397	0.0232153	120min
Medium HDL	IS-NGT	-2.61213	-3.05199	-2.17226	8.05193e-29	30min
Medium HDL	IS-NGT	-4.65	-5.16327	-4.13673	1.37851e-58	60min
Medium HDL	IS-NGT	-6.15147	-6.64425	-5.6587	5.54486e-96	120min
Medium HDL	IR-NGT	-2.53053	-2.96035	-2.10071	2.10522e-28	30min
Medium HDL	IR-NGT	-5.23084	-5.68501	-4.77666	2.61662e-85	60min
Medium HDL	IR-NGT	-6.24019	-6.70832	-5.77206	8.99373e-106	120min
Medium HDL	IFG	-2.70946	-2.99382	-2.42509	1.50084e-69	30min
Medium HDL	IFG	-5.75098	-6.0571	-5.44485	1.41886e-206	60min
Medium HDL	IFG	-6.40397	-6.70834	-6.09961	4.25315e-242	120min
Medium HDL	IGT	-1.54797	-2.13108	-0.964866	2.89984e-07	30min
Medium HDL	IGT	-5.6372	-6.19361	-5.08079	7.28428e-62	60min
Medium HDL	IGT	-5.872	-6.46986	-5.27414	3.01212e-59	120min
Medium HDL	NDM	-0.516959	-1.69771	0.663796	0.387241	30min
Medium HDL	NDM	-3.813	-4.96881	-2.65718	2.38601e-09	60min
Medium HDL	NDM	-5.43201	-6.53222	-4.3318	2.14876e-16	120min
Small HDL	IS-NGT	-1.47069	-1.8747	-1.06668	2.24316e-12	30min
Small HDL	IS-NGT	-2.10291	-2.5622	-1.64363	2.33368e-18	60min
Small HDL	IS-NGT	-2.203	-2.60816	-1.79785	9.7709e-25	120min
Small HDL	IR-NGT	-1.03525	-1.46634	-0.604168	2.91812e-06	30min
Small HDL	IR-NGT	-2.03412	-2.51086	-1.55737	2.98858e-16	60min
Small HDL	IR-NGT	-1.57308	-2.04564	-1.10052	1.22067e-10	120min
Small HDL	IFG	-1.1043	-1.39578	-0.812818	1.88478e-13	30min
Small HDL	IFG	-2.24879	-2.54799	-1.94959	9.51498e-46	60min
Small HDL	IFG	-1.69299	-1.99433	-1.39164	4.0736e-27	120min
Small HDL	IGT	-1.13458	-1.72369	-0.545481	0.000176514	30min
Small HDL	IGT	-3.18696	-3.727	-2.64693	5.15076e-27	60min
Small HDL	IGT	-2.74675	-3.36273	-2.13077	5.34012e-17	120min
Small HDL	NDM	-0.0805232	-1.2146	1.05356	0.888289	30min
Small HDL	NDM	-1.43068	-2.78099	-0.0803751	0.0380554	60min
Small HDL	NDM	-2.4542	-3.5031	-1.40529	1.02688e-05	120min
VLDL particle size	IS-NGT	0.22266	0.178479	0.26684	1.09124e-21	30min
VLDL particle size	IS-NGT	0.302509	0.231235	0.373782	4.21462e-16	60min
VLDL particle size	IS-NGT	-1.16218	-1.24834	-1.07602	2.62868e-107	120min
VLDL particle size	IR-NGT	0.245172	0.199499	0.290845	3.36102e-24	30min
VLDL particle size	IR-NGT	0.6409	0.572766	0.709034	2.78715e-62	60min
VLDL particle size	IR-NGT	-0.0999162	-0.195679	-0.00415336	0.0408823	120min
VLDL particle size	IFG	0.195138	0.161635	0.228641	6.19709e-29	30min
VLDL particle size	IFG	0.644615	0.595452	0.693779	3.48595e-119	60min
VLDL particle size	IFG	-0.0883049	-0.158925	-0.0176845	0.0142936	120min
VLDL particle size	IGT	0.191227	0.135204	0.247251	6.65691e-11	30min
VLDL particle size	IGT	0.722329	0.626173	0.818485	9.78501e-40	60min
VLDL particle size	IGT	0.252904	0.109334	0.396475	0.000591463	120min
VLDL particle size	NDM	0.0695272	-0.103218	0.242273	0.426573	30min
VLDL particle size	NDM	0.693273	0.447168	0.939378	1.87099e-07	60min
VLDL particle size	NDM	0.286591	-0.0284175	0.601599	0.0741033	120min
LDL particle size	IS-NGT	-0.149115	-0.171315	-0.126915	1.30862e-35	30min
LDL particle size	IS-NGT	-0.321292	-0.34692	-0.295663	1.29274e-96	60min
LDL particle size	IS-NGT	-0.359781	-0.385983	-0.333579	4.93845e-110	120min
LDL particle size	IR-NGT	-0.133229	-0.157125	-0.109332	7.56475e-26	30min
LDL particle size	IR-NGT	-0.294888	-0.321691	-0.268086	1.35312e-79	60min
LDL particle size	IR-NGT	-0.379492	-0.406891	-0.352093	1.19718e-111	120min
LDL particle size	IFG	-0.130302	-0.146813	-0.113792	6.42291e-50	30min
LDL particle size	IFG	-0.297611	-0.314849	-0.280373	8.09473e-183	60min
LDL particle size	IFG	-0.370689	-0.389194	-0.352183	1.89386e-226	120min
LDL particle size	IGT	-0.0574985	-0.0928742	-0.0221227	0.00150737	30min
LDL particle size	IGT	-0.253677	-0.288962	-0.218391	4.20752e-37	60min
LDL particle size	IGT	-0.344138	-0.380798	-0.307479	1.46547e-55	120min
LDL particle size	NDM	-0.0282677	-0.084125	0.0275896	0.317922	30min
LDL particle size	NDM	-0.197157	-0.269779	-0.124536	4.54757e-07	60min
LDL particle size	NDM	-0.266834	-0.328603	-0.205065	1.04858e-13	120min
HDL particle size	IS-NGT	0.0112853	-0.0297971	0.0523677	0.589826	30min
HDL particle size	IS-NGT	-0.0912072	-0.138637	-0.0437777	0.000173302	60min
HDL particle size	IS-NGT	-0.170591	-0.211889	-0.129293	2.29553e-15	120min
HDL particle size	IR-NGT	-0.0497459	-0.0974816	-0.00201026	0.0411256	30min
HDL particle size	IR-NGT	-0.161653	-0.211151	-0.112155	2.65067e-10	60min
HDL particle size	IR-NGT	-0.27843	-0.331229	-0.225632	1.80761e-23	120min
HDL particle size	IFG	-0.0491584	-0.0796741	-0.0186427	0.00161163	30min
HDL particle size	IFG	-0.158447	-0.190206	-0.126688	6.64694e-22	60min
HDL particle size	IFG	-0.260875	-0.293182	-0.228568	5.34371e-52	120min
HDL particle size	IGT	-0.00307121	-0.0577311	0.0515887	0.912101	30min
HDL particle size	IGT	-0.0958879	-0.148333	-0.0434426	0.000365586	60min
HDL particle size	IGT	-0.126674	-0.185964	-0.0673837	3.28559e-05	120min
HDL particle size	NDM	-0.0272495	-0.176122	0.121623	0.717361	30min
HDL particle size	NDM	-0.114974	-0.256395	0.0264465	0.109939	60min
HDL particle size	NDM	-0.0884444	-0.246437	0.0695479	0.269512	120min
Apolipoprotein B	IS-NGT	-0.649396	-0.948718	-0.350075	2.32886e-05	30min
Apolipoprotein B	IS-NGT	-0.733961	-1.06474	-0.403178	1.52156e-05	60min
Apolipoprotein B	IS-NGT	-1.47808	-1.80002	-1.15613	1.91325e-18	120min
Apolipoprotein B	IR-NGT	-0.245164	-0.531077	0.0407497	0.0927178	30min
Apolipoprotein B	IR-NGT	-0.114465	-0.396334	0.167403	0.425537	60min
Apolipoprotein B	IR-NGT	0.132684	-0.157973	0.42334	0.370417	120min
Apolipoprotein B	IFG	-0.826124	-1.00881	-0.643435	2.2365e-18	30min
Apolipoprotein B	IFG	-0.922733	-1.13447	-0.710995	3.29505e-17	60min
Apolipoprotein B	IFG	-0.318365	-0.533281	-0.103448	0.00372046	120min
Apolipoprotein B	IGT	-0.419417	-0.819675	-0.0191594	0.0400433	30min
Apolipoprotein B	IGT	-1.2037	-1.58296	-0.824432	1.11394e-09	60min
Apolipoprotein B	IGT	-0.541578	-0.955035	-0.12812	0.0103783	120min
Apolipoprotein B	NDM	0.0675836	-0.781262	0.91643	0.874842	30min
Apolipoprotein B	NDM	-0.468566	-1.46507	0.527934	0.353265	60min
Apolipoprotein B	NDM	0.0411921	-1.13162	1.214	0.944607	120min
Apolipoprotein A-I	IS-NGT	-0.306401	-0.549496	-0.0633059	0.013573	30min
Apolipoprotein A-I	IS-NGT	-0.405113	-0.661855	-0.148371	0.00202677	60min
Apolipoprotein A-I	IS-NGT	-0.468613	-0.717115	-0.22011	0.000230488	120min
Apolipoprotein A-I	IR-NGT	-0.105199	-0.332455	0.122057	0.363737	30min
Apolipoprotein A-I	IR-NGT	-0.183227	-0.412388	0.0459335	0.116908	60min
Apolipoprotein A-I	IR-NGT	-0.110609	-0.339753	0.118535	0.343595	120min
Apolipoprotein A-I	IFG	-0.446141	-0.604032	-0.28825	3.56646e-08	30min
Apolipoprotein A-I	IFG	-0.638653	-0.80196	-0.475345	3.21928e-14	60min
Apolipoprotein A-I	IFG	-0.244236	-0.406862	-0.0816101	0.00327229	120min
Apolipoprotein A-I	IGT	-0.279903	-0.606441	0.0466348	0.0927403	30min
Apolipoprotein A-I	IGT	-0.91027	-1.21777	-0.602771	1.20562e-08	60min
Apolipoprotein A-I	IGT	-0.116408	-0.430778	0.197962	0.467075	120min
Apolipoprotein A-I	NDM	0.263583	-0.564169	1.09133	0.529124	30min
Apolipoprotein A-I	NDM	-0.126826	-0.882442	0.628789	0.739923	60min
Apolipoprotein A-I	NDM	0.494618	-0.338761	1.328	0.241902	120min
Total C	IS-NGT	-0.680176	-1.0278	-0.33255	0.000133395	30min
Total C	IS-NGT	-0.829055	-1.17877	-0.479336	3.89237e-06	60min
Total C	IS-NGT	0.148342	-0.200342	0.497027	0.40384	120min
Total C	IR-NGT	-0.338332	-0.650709	-0.0259553	0.0338115	30min
Total C	IR-NGT	-0.75897	-1.09213	-0.425805	9.01847e-06	60min
Total C	IR-NGT	0.57298	0.255767	0.890193	0.000416579	120min
Total C	IFG	-0.836995	-1.05528	-0.618712	9.76184e-14	30min
Total C	IFG	-1.48913	-1.72297	-1.2553	5.56635e-34	60min
Total C	IFG	0.150437	-0.0808927	0.381766	0.20227	120min
Total C	IGT	-0.394233	-0.878934	0.0904691	0.110616	30min
Total C	IGT	-1.98719	-2.45415	-1.52024	9.86373e-16	60min
Total C	IGT	-0.238315	-0.721259	0.24463	0.33259	120min
Total C	NDM	0.129655	-1.06316	1.32247	0.829761	30min
Total C	NDM	-0.742288	-1.90294	0.418367	0.207545	60min
Total C	NDM	0.861467	-0.468045	2.19098	0.201673	120min
Remnant C	IS-NGT	-0.735729	-1.35225	-0.119211	0.0194091	30min
Remnant C	IS-NGT	-1.50275	-2.1674	-0.838104	1.05046e-05	60min
Remnant C	IS-NGT	-1.95514	-2.58138	-1.3289	1.47714e-09	120min
Remnant C	IR-NGT	-0.441279	-0.940799	0.058241	0.0832794	30min
Remnant C	IR-NGT	-0.806151	-1.38555	-0.226756	0.00645898	60min
Remnant C	IR-NGT	-0.492699	-1.10836	0.122957	0.116578	120min
Remnant C	IFG	-1.31231	-1.67025	-0.954368	1.04967e-12	30min
Remnant C	IFG	-2.03836	-2.41777	-1.65895	5.11165e-25	60min
Remnant C	IFG	-1.21661	-1.60546	-0.827749	1.09693e-09	120min
Remnant C	IGT	-0.359088	-1.05576	0.337587	0.311535	30min
Remnant C	IGT	-1.84781	-2.56668	-1.12894	6.60361e-07	60min
Remnant C	IGT	-0.991729	-1.72589	-0.257565	0.00823171	120min
Remnant C	NDM	-0.181489	-1.69017	1.32719	0.811922	30min
Remnant C	NDM	-1.26822	-2.94161	0.40516	0.135894	60min
Remnant C	NDM	0.07758	-1.6874	1.84256	0.930708	120min
VLDL C	IS-NGT	0.620329	-0.24318	1.48384	0.158852	30min
VLDL C	IS-NGT	1.2208	0.247697	2.1939	0.0140137	60min
VLDL C	IS-NGT	-1.80509	-2.70126	-0.908913	8.4511e-05	120min
VLDL C	IR-NGT	0.701976	0.00565777	1.39829	0.0481723	30min
VLDL C	IR-NGT	1.94585	1.15469	2.73701	1.68924e-06	60min
VLDL C	IR-NGT	1.52785	0.705488	2.3502	0.000284292	120min
VLDL C	IFG	-0.627091	-1.11642	-0.137764	0.0120517	30min
VLDL C	IFG	0.351706	-0.159309	0.862721	0.177193	60min
VLDL C	IFG	0.515899	-0.0112226	1.04302	0.0550739	120min
VLDL C	IGT	-0.191688	-1.02115	0.637776	0.649847	30min
VLDL C	IGT	0.355487	-0.526331	1.2373	0.428536	60min
VLDL C	IGT	1.00834	0.0577502	1.95892	0.0376708	120min
VLDL C	NDM	-0.325362	-2.4843	1.83358	0.765649	30min
VLDL C	NDM	-0.0807146	-2.46118	2.29976	0.946521	60min
VLDL C	NDM	0.365711	-1.42909	2.16051	0.686968	120min
IDL C	IS-NGT	-1.66043	-2.1498	-1.17106	5.50086e-11	30min
IDL C	IS-NGT	-3.33125	-3.86573	-2.79677	2.58831e-31	60min
IDL C	IS-NGT	-1.876	-2.41343	-1.33857	1.59379e-11	120min
IDL C	IR-NGT	-1.24502	-1.68135	-0.808698	3.04311e-08	30min
IDL C	IR-NGT	-3.23773	-3.73501	-2.74046	9.18385e-34	60min
IDL C	IR-NGT	-2.36548	-2.89041	-1.84056	7.25356e-18	120min
IDL C	IFG	-1.70554	-2.0284	-1.38267	2.86e-24	30min
IDL C	IFG	-4.0157	-4.35228	-3.67913	4.91741e-102	60min
IDL C	IFG	-2.63273	-3.00671	-2.25875	1.07001e-40	120min
IDL C	IGT	-0.304718	-1.05155	0.44212	0.422957	30min
IDL C	IGT	-3.79515	-4.58955	-3.00075	4.59448e-19	60min
IDL C	IGT	-2.69876	-3.49808	-1.89945	1.04032e-10	120min
IDL C	NDM	0.315266	-1.10585	1.73638	0.660877	30min
IDL C	NDM	-2.02974	-3.70779	-0.351701	0.0182408	60min
IDL C	NDM	-0.501438	-2.37862	1.37574	0.597407	120min
LDL C	IS-NGT	0.392678	-0.159939	0.945296	0.16342	30min
LDL C	IS-NGT	1.91162	1.32406	2.49918	3.08373e-10	60min
LDL C	IS-NGT	5.02975	4.42537	5.63412	5.2045e-51	120min
LDL C	IR-NGT	0.836068	0.260778	1.41136	0.00445399	30min
LDL C	IR-NGT	1.49442	0.849419	2.13941	6.35808e-06	60min
LDL C	IR-NGT	4.68537	4.08596	5.28478	5.00926e-46	120min
LDL C	IFG	0.36682	-0.0280316	0.761673	0.0686073	30min
LDL C	IFG	0.728447	0.212753	1.24414	0.00566412	60min
LDL C	IFG	4.1325	3.6966	4.56839	5.57139e-69	120min
LDL C	IGT	0.724099	-0.186741	1.63494	0.118876	30min
LDL C	IGT	0.41835	-0.844773	1.68147	0.51535	60min
LDL C	IGT	4.2226	2.53071	5.91449	1.34882e-06	120min
LDL C	NDM	0.888629	-0.783488	2.56075	0.294387	30min
LDL C	NDM	1.74711	-0.413814	3.90804	0.111904	60min
LDL C	NDM	4.80959	1.697	7.92218	0.0027799	120min
HDL C	IS-NGT	-1.16638	-1.43636	-0.896391	1.32335e-16	30min
HDL C	IS-NGT	-2.3246	-2.62744	-2.02176	1.32624e-44	60min
HDL C	IS-NGT	-2.37681	-2.66835	-2.08527	2.63799e-49	120min
HDL C	IR-NGT	-1.28062	-1.57119	-0.990052	3.43724e-17	30min
HDL C	IR-NGT	-2.78427	-3.11584	-2.45269	8.47055e-52	60min
HDL C	IR-NGT	-2.71746	-3.04887	-2.38606	7.75905e-50	120min
HDL C	IFG	-1.24952	-1.45074	-1.0483	1.80584e-32	30min
HDL C	IFG	-2.90987	-3.12728	-2.69245	3.37983e-123	60min
HDL C	IFG	-2.59952	-2.83232	-2.36672	2.26149e-91	120min
HDL C	IGT	-0.883497	-1.33217	-0.434827	0.000126466	30min
HDL C	IGT	-3.36629	-3.82506	-2.90753	2.6147e-38	60min
HDL C	IGT	-2.54731	-3.07071	-2.02391	1.11788e-19	120min
HDL C	NDM	-0.182466	-1.09223	0.727294	0.69162	30min
HDL C	NDM	-2.57649	-3.42559	-1.72739	2.73451e-08	60min
HDL C	NDM	-2.08679	-3.21108	-0.962494	0.000371682	120min
HDL2 C	IS-NGT	-1.64333	-1.98798	-1.29868	1.06394e-19	30min
HDL2 C	IS-NGT	-3.40152	-3.7932	-3.00984	1.06402e-54	60min
HDL2 C	IS-NGT	-3.64419	-4.0304	-3.25797	1.52079e-62	120min
HDL2 C	IR-NGT	-2.12241	-2.53494	-1.70987	1.75424e-22	30min
HDL2 C	IR-NGT	-4.91325	-5.33624	-4.49027	2.54474e-86	60min
HDL2 C	IR-NGT	-5.1769	-5.66682	-4.68697	8.02486e-75	120min
HDL2 C	IFG	-1.964	-2.22876	-1.69923	1.12215e-44	30min
HDL2 C	IFG	-4.77957	-5.08018	-4.47897	2.2285e-161	60min
HDL2 C	IFG	-4.89834	-5.22045	-4.57623	7.37014e-151	120min
HDL2 C	IGT	-1.25261	-1.79581	-0.709405	7.69321e-06	30min
HDL2 C	IGT	-5.35341	-5.97492	-4.73191	7.37641e-49	60min
HDL2 C	IGT	-5.00296	-5.67958	-4.32634	9.7949e-39	120min
HDL2 C	NDM	-0.389549	-1.61138	0.832284	0.528551	30min
HDL2 C	NDM	-4.43321	-5.70801	-3.15842	4.53848e-10	60min
HDL2 C	NDM	-4.44729	-6.21606	-2.67852	2.52135e-06	120min
HDL3 C	IS-NGT	-0.0181009	-0.208396	0.172194	0.851905	30min
HDL3 C	IS-NGT	0.200057	-0.000288373	0.400403	0.0503298	60min
HDL3 C	IS-NGT	0.507013	0.294268	0.719757	3.46475e-06	120min
HDL3 C	IR-NGT	0.230015	0.0275957	0.432435	0.0259957	30min
HDL3 C	IR-NGT	0.576129	0.360876	0.791381	1.97018e-07	60min
HDL3 C	IR-NGT	1.49408	1.27713	1.71103	3.56867e-37	120min
HDL3 C	IFG	-0.0967622	-0.241807	0.0482827	0.190859	30min
HDL3 C	IFG	0.194429	0.0434344	0.345424	0.0116495	60min
HDL3 C	IFG	1.24965	1.08562	1.41368	7.00051e-47	120min
HDL3 C	IGT	-0.248283	-0.566654	0.070088	0.126035	30min
HDL3 C	IGT	-0.242509	-0.611122	0.126104	0.196634	60min
HDL3 C	IGT	0.939556	0.543027	1.33609	4.34292e-06	120min
HDL3 C	NDM	0.0645654	-0.627044	0.756174	0.85349	30min
HDL3 C	NDM	-0.139265	-0.831665	0.553134	0.690817	60min
HDL3 C	NDM	1.02617	0.285076	1.76727	0.00711301	120min
Esterified C	IS-NGT	-0.321607	-0.689973	0.0467587	0.0869447	30min
Esterified C	IS-NGT	-0.124807	-0.502973	0.253358	0.517207	60min
Esterified C	IS-NGT	1.17871	0.806661	1.55076	8.59131e-10	120min
Esterified C	IR-NGT	-0.099194	-0.432877	0.234489	0.559643	30min
Esterified C	IR-NGT	-0.30033	-0.657267	0.0566069	0.0989845	60min
Esterified C	IR-NGT	1.31761	0.978273	1.65695	8.09705e-14	120min
Esterified C	IFG	-0.613218	-0.848529	-0.377907	3.63972e-07	30min
Esterified C	IFG	-1.13299	-1.38621	-0.879781	4.92584e-18	60min
Esterified C	IFG	0.826612	0.576852	1.07637	1.18009e-10	120min
Esterified C	IGT	-0.179934	-0.690746	0.330878	0.489032	30min
Esterified C	IGT	-1.6039	-2.10875	-1.09905	1.07332e-09	60min
Esterified C	IGT	0.442747	-0.0889973	0.974492	0.102444	120min
Esterified C	NDM	0.256221	-1.0203	1.53274	0.691422	30min
Esterified C	NDM	-0.638532	-1.85545	0.578389	0.30051	60min
Esterified C	NDM	1.32972	-0.0658749	2.72531	0.0616188	120min
Esterified C (%)	IS-NGT	0.34907	0.277572	0.420568	1.61352e-20	30min
Esterified C (%)	IS-NGT	0.704273	0.615753	0.792792	2.47363e-47	60min
Esterified C (%)	IS-NGT	1.03138	0.945805	1.11696	4.02225e-91	120min
Esterified C (%)	IR-NGT	0.256648	0.192625	0.320671	1.356e-14	30min
Esterified C (%)	IR-NGT	0.456707	0.38173	0.531683	4.15573e-30	60min
Esterified C (%)	IR-NGT	0.733897	0.657002	0.810791	9.25324e-64	120min
Esterified C (%)	IFG	0.193363	0.153847	0.232879	3.722e-21	30min
Esterified C (%)	IFG	0.370881	0.321552	0.420211	8.97386e-46	60min
Esterified C (%)	IFG	0.673061	0.619752	0.726371	4.27108e-112	120min
Esterified C (%)	IGT	0.205774	0.126229	0.285319	5.63896e-07	30min
Esterified C (%)	IGT	0.378859	0.272846	0.484872	9.14591e-12	60min
Esterified C (%)	IGT	0.667131	0.547735	0.786528	9.74366e-25	120min
Esterified C (%)	NDM	0.109287	-0.0917009	0.310276	0.283405	30min
Esterified C (%)	NDM	0.0946403	-0.0766557	0.265936	0.275776	60min
Esterified C (%)	NDM	0.45295	0.25589	0.65001	1.41251e-05	120min
Total TG	IS-NGT	-0.63218	-0.994781	-0.269579	0.000655434	30min
Total TG	IS-NGT	-1.13682	-1.69742	-0.576226	7.57105e-05	60min
Total TG	IS-NGT	-12.3353	-12.9815	-11.6891	7.93973e-169	120min
Total TG	IR-NGT	0.021182	-0.363874	0.406237	0.914022	30min
Total TG	IR-NGT	1.98357	1.4047	2.56243	3.60087e-11	60min
Total TG	IR-NGT	-2.57785	-3.32585	-1.82986	2.79402e-11	120min
Total TG	IFG	-0.657368	-0.936904	-0.377833	4.33845e-06	30min
Total TG	IFG	1.47038	1.05732	1.88343	4.50455e-12	60min
Total TG	IFG	-3.08586	-3.6327	-2.53902	2.46365e-27	120min
Total TG	IGT	-0.826039	-1.31675	-0.335331	0.00101992	30min
Total TG	IGT	0.690693	-0.127756	1.50914	0.0978928	60min
Total TG	IGT	-2.20803	-3.28268	-1.13338	6.42177e-05	120min
Total TG	NDM	-0.89253	-2.18997	0.404905	0.175418	30min
Total TG	NDM	0.499944	-1.38216	2.38205	0.599454	60min
Total TG	NDM	-2.60403	-4.93434	-0.27373	0.0288757	120min
VLDL TG	IS-NGT	1.56992	0.883403	2.25644	8.34328e-06	30min
VLDL TG	IS-NGT	1.38781	0.316812	2.45881	0.0111693	60min
VLDL TG	IS-NGT	-18.6856	-19.836	-17.5352	4.68932e-138	120min
VLDL TG	IR-NGT	1.51986	0.934638	2.10509	4.40643e-07	30min
VLDL TG	IR-NGT	5.40668	4.5595	6.25386	1.27716e-32	60min
VLDL TG	IR-NGT	-2.22421	-3.3629	-1.08551	0.000136889	120min
VLDL TG	IFG	0.789686	0.35958	1.21979	0.000327475	30min
VLDL TG	IFG	5.11237	4.45896	5.76577	3.75402e-49	60min
VLDL TG	IFG	-2.54976	-3.38144	-1.71808	2.31829e-09	120min
VLDL TG	IGT	0.618061	-0.114526	1.35065	0.0979844	30min
VLDL TG	IGT	4.6895	3.33636	6.04263	3.49333e-11	60min
VLDL TG	IGT	-0.0870829	-1.75803	1.58386	0.918448	120min
VLDL TG	NDM	-0.587355	-2.6401	1.46539	0.571627	30min
VLDL TG	NDM	3.50678	0.90709	6.10646	0.00868714	60min
VLDL TG	NDM	-0.381181	-3.58389	2.82153	0.813867	120min
IDL TG	IS-NGT	-3.9785	-4.32872	-3.62827	1.47521e-83	30min
IDL TG	IS-NGT	-6.20825	-6.6601	-5.75641	3.92913e-110	60min
IDL TG	IS-NGT	-7.19686	-7.73075	-6.66297	3.25799e-107	120min
IDL TG	IR-NGT	-3.55813	-3.97917	-3.13709	2.40752e-52	30min
IDL TG	IR-NGT	-6.44707	-6.94319	-5.95095	8.4406e-102	60min
IDL TG	IR-NGT	-6.20748	-6.7947	-5.62025	6.54313e-75	120min
IDL TG	IFG	-3.56064	-3.86789	-3.25339	3.32782e-97	30min
IDL TG	IFG	-6.83391	-7.18647	-6.48136	5.9075e-216	60min
IDL TG	IFG	-6.83437	-7.22234	-6.4464	2.18509e-188	120min
IDL TG	IGT	-3.60188	-4.16807	-3.03568	1.73238e-30	30min
IDL TG	IGT	-8.28161	-8.88505	-7.67816	5.44619e-92	60min
IDL TG	IGT	-9.47788	-10.197	-8.75871	1.36475e-87	120min
IDL TG	NDM	-2.47023	-3.78272	-1.15773	0.000311565	30min
IDL TG	NDM	-7.01879	-8.59674	-5.44084	3.05499e-14	60min
IDL TG	NDM	-9.36479	-11.1647	-7.5649	1.4448e-17	120min
LDL TG	IS-NGT	-2.11012	-2.66777	-1.55246	3.20786e-13	30min
LDL TG	IS-NGT	-2.2977	-2.94507	-1.65033	7.4606e-12	60min
LDL TG	IS-NGT	-2.69799	-3.38209	-2.0139	3.439e-14	120min
LDL TG	IR-NGT	-1.71853	-2.4018	-1.03526	9.87911e-07	30min
LDL TG	IR-NGT	-3.12968	-3.87246	-2.3869	6.66165e-16	60min
LDL TG	IR-NGT	-2.7478	-3.56994	-1.92565	1.03397e-10	120min
LDL TG	IFG	-1.9534	-2.43396	-1.47285	3.22859e-15	30min
LDL TG	IFG	-3.62725	-4.12915	-3.12536	1.18435e-42	60min
LDL TG	IFG	-3.49027	-4.02205	-2.95849	6.99589e-36	120min
LDL TG	IGT	-3.23791	-4.11489	-2.36092	2.04861e-12	30min
LDL TG	IGT	-6.19226	-7.03095	-5.35358	1.10974e-38	60min
LDL TG	IGT	-7.08861	-8.06179	-6.11543	6.90652e-38	120min
LDL TG	NDM	-2.82283	-4.4499	-1.19576	0.0008373	30min
LDL TG	NDM	-4.81523	-6.73484	-2.89562	2.59804e-06	60min
LDL TG	NDM	-7.44757	-9.39809	-5.49704	1.56448e-11	120min
HDL TG	IS-NGT	-1.78591	-2.24315	-1.32866	5.87238e-14	30min
HDL TG	IS-NGT	-3.22754	-3.72329	-2.7318	9.56174e-34	60min
HDL TG	IS-NGT	-8.65802	-9.16933	-8.1467	1.23588e-145	120min
HDL TG	IR-NGT	-0.451008	-0.88391	-0.0181065	0.0411811	30min
HDL TG	IR-NGT	-1.33879	-1.81268	-0.864894	4.13789e-08	60min
HDL TG	IR-NGT	-3.57024	-4.08267	-3.05781	6.46237e-38	120min
HDL TG	IFG	-1.48284	-1.77921	-1.18647	5.12342e-22	30min
HDL TG	IFG	-2.61799	-2.9503	-2.28568	9.37811e-50	60min
HDL TG	IFG	-4.45983	-4.84952	-4.07013	3.06717e-95	120min
HDL TG	IGT	-0.980595	-1.59339	-0.367797	0.00177976	30min
HDL TG	IGT	-2.19423	-2.80491	-1.58356	7.16657e-12	60min
HDL TG	IGT	-3.72112	-4.40669	-3.03555	1.38999e-23	120min
HDL TG	NDM	-0.659997	-1.81883	0.498835	0.261264	30min
HDL TG	NDM	-1.38078	-2.86452	0.10295	0.0678148	60min
HDL TG	NDM	-4.07958	-5.77358	-2.38558	5.93799e-06	120min
Total PL	IS-NGT	-1.75487	-2.0085	-1.50125	1.86668e-37	30min
Total PL	IS-NGT	-3.19771	-3.472	-2.92341	8.65619e-87	60min
Total PL	IS-NGT	-4.13392	-4.40521	-3.86263	6.51953e-127	120min
Total PL	IR-NGT	-1.50591	-1.74519	-1.26662	7.31995e-32	30min
Total PL	IR-NGT	-3.04747	-3.28609	-2.80885	2.3318e-99	60min
Total PL	IR-NGT	-3.417	-3.66326	-3.17074	6.24265e-112	120min
Total PL	IFG	-1.79011	-1.95716	-1.62306	3.65415e-85	30min
Total PL	IFG	-3.48252	-3.66724	-3.29781	1.02743e-207	60min
Total PL	IFG	-3.58427	-3.76785	-3.40068	2.01586e-218	120min
Total PL	IGT	-1.07891	-1.46457	-0.69324	6.79147e-08	30min
Total PL	IGT	-3.58779	-3.97953	-3.19604	1.42813e-53	60min
Total PL	IGT	-3.5581	-3.93488	-3.18132	5.24064e-56	120min
Total PL	NDM	-0.344639	-1.26132	0.572041	0.45762	30min
Total PL	NDM	-2.20817	-3.17219	-1.24415	1.50372e-05	60min
Total PL	NDM	-2.23422	-3.36055	-1.10789	0.000151241	120min
VLDL PL	IS-NGT	0.171623	-0.24406	0.587305	0.417862	30min
VLDL PL	IS-NGT	0.624823	0.135199	1.11445	0.0124548	60min
VLDL PL	IS-NGT	-4.83692	-5.35208	-4.32177	4.71076e-62	120min
VLDL PL	IR-NGT	0.378754	0.0140489	0.743459	0.0418263	30min
VLDL PL	IR-NGT	1.99078	1.57379	2.40777	9.69515e-20	60min
VLDL PL	IR-NGT	-0.212186	-0.728523	0.30415	0.420035	120min
VLDL PL	IFG	-0.556759	-0.818156	-0.295363	3.12411e-05	30min
VLDL PL	IFG	0.959687	0.642882	1.27649	3.56196e-09	60min
VLDL PL	IFG	-0.76549	-1.14074	-0.390235	6.62659e-05	120min
VLDL PL	IGT	-0.284878	-0.758103	0.188347	0.237328	30min
VLDL PL	IGT	0.603955	0.00113933	1.20677	0.0495706	60min
VLDL PL	IGT	-0.180882	-0.911036	0.549272	0.62652	120min
VLDL PL	NDM	-0.667439	-1.70236	0.367484	0.203733	30min
VLDL PL	NDM	0.173559	-1.26179	1.60891	0.810954	60min
VLDL PL	NDM	-0.748064	-2.45826	0.962133	0.387681	120min
IDL PL	IS-NGT	-1.8152	-2.20346	-1.42695	4.86622e-19	30min
IDL PL	IS-NGT	-2.91771	-3.34462	-2.49079	1.16112e-36	60min
IDL PL	IS-NGT	-0.978273	-1.41653	-0.540013	1.35426e-05	120min
IDL PL	IR-NGT	-1.36923	-1.74928	-0.989175	3.67625e-12	30min
IDL PL	IR-NGT	-3.2948	-3.71092	-2.87868	5.33485e-47	60min
IDL PL	IR-NGT	-1.83742	-2.26186	-1.41298	1.14825e-16	120min
IDL PL	IFG	-1.67076	-1.93893	-1.4026	1.1472e-32	30min
IDL PL	IFG	-3.92704	-4.20819	-3.6459	6.44055e-132	60min
IDL PL	IFG	-2.08448	-2.41109	-1.75787	4.05483e-34	120min
IDL PL	IGT	-0.850042	-1.46559	-0.234494	0.00691898	30min
IDL PL	IGT	-4.42348	-5.03027	-3.81668	7.15588e-38	60min
IDL PL	IGT	-3.36905	-4.03404	-2.70406	5.06146e-21	120min
IDL PL	NDM	-0.18285	-1.43378	1.06808	0.772478	30min
IDL PL	NDM	-2.52916	-3.7992	-1.25912	0.00014356	60min
IDL PL	NDM	-1.74645	-3.33105	-0.161856	0.0310922	120min
LDL PL	IS-NGT	-1.6314	-1.96628	-1.29652	1.90009e-20	30min
LDL PL	IS-NGT	-2.63492	-2.98878	-2.28106	2.18158e-42	60min
LDL PL	IS-NGT	-1.6246	-1.97759	-1.2716	1.59828e-18	120min
LDL PL	IR-NGT	-1.10654	-1.46087	-0.752217	1.45541e-09	30min
LDL PL	IR-NGT	-2.46361	-2.83023	-2.09699	1.24629e-35	60min
LDL PL	IR-NGT	-1.22726	-1.60011	-0.854398	1.93258e-10	120min
LDL PL	IFG	-1.32288	-1.55973	-1.08604	7.86718e-27	30min
LDL PL	IFG	-2.87904	-3.1169	-2.64117	1.74193e-104	60min
LDL PL	IFG	-1.56785	-1.82008	-1.31563	1.5476e-32	120min
LDL PL	IGT	-0.872642	-1.38584	-0.359448	0.000907806	30min
LDL PL	IGT	-3.66123	-4.10882	-3.21363	3.62651e-45	60min
LDL PL	IGT	-2.7617	-3.26011	-2.26328	2.29074e-24	120min
LDL PL	NDM	0.0343333	-1.05995	1.12861	0.950504	30min
LDL PL	NDM	-1.55248	-2.57572	-0.529237	0.00329488	60min
LDL PL	NDM	-1.4171	-2.60456	-0.229644	0.0198111	120min
HDL PL	IS-NGT	-2.04356	-2.3013	-1.78582	4.16232e-47	30min
HDL PL	IS-NGT	-4.10429	-4.41085	-3.79773	3.50486e-106	60min
HDL PL	IS-NGT	-5.41665	-5.72689	-5.10641	2.26838e-151	120min
HDL PL	IR-NGT	-2.16763	-2.48635	-1.84892	2.17139e-36	30min
HDL PL	IR-NGT	-4.67397	-5.03525	-4.31268	3.17473e-101	60min
HDL PL	IR-NGT	-5.7694	-6.12509	-5.41371	3.34202e-138	120min
HDL PL	IFG	-2.24585	-2.44895	-2.04275	8.05794e-90	30min
HDL PL	IFG	-4.91687	-5.16033	-4.67342	8.72907e-229	60min
HDL PL	IFG	-5.73782	-6.01284	-5.4628	1.71688e-239	120min
HDL PL	IGT	-1.46557	-1.86795	-1.06319	3.89758e-12	30min
HDL PL	IGT	-4.96918	-5.38497	-4.5534	2.89757e-77	60min
HDL PL	IGT	-5.25205	-5.69258	-4.81152	4.43155e-77	120min
HDL PL	NDM	-0.635097	-1.68554	0.415346	0.233275	30min
HDL PL	NDM	-4.04935	-5.31507	-2.78363	6.03979e-09	60min
HDL PL	NDM	-5.12563	-7.24602	-3.00523	5.47552e-06	120min
Cholines	IS-NGT	0.827754	0.408621	1.24689	0.000115569	30min
Cholines	IS-NGT	2.23306	1.80103	2.66508	1.19365e-22	60min
Cholines	IS-NGT	2.37564	1.94002	2.81125	7.37863e-25	120min
Cholines	IR-NGT	0.974897	0.535328	1.41447	1.5344e-05	30min
Cholines	IR-NGT	2.23193	1.78619	2.67767	1.91522e-21	60min
Cholines	IR-NGT	2.78976	2.35764	3.22188	2.79362e-33	120min
Cholines	IFG	0.459369	0.194046	0.724693	0.000702474	30min
Cholines	IFG	1.42759	1.11486	1.74032	1.09269e-18	60min
Cholines	IFG	2.01707	1.70268	2.33146	1.92482e-34	120min
Cholines	IGT	1.09143	0.425581	1.75728	0.00137501	30min
Cholines	IGT	1.61111	0.945518	2.27671	2.72419e-06	60min
Cholines	IGT	3.04418	2.34588	3.74248	2.23209e-16	120min
Cholines	NDM	0.278871	-0.957661	1.5154	0.655641	30min
Cholines	NDM	1.68947	0.461041	2.9179	0.00749679	60min
Cholines	NDM	3.35613	2.04156	4.6707	1.79415e-06	120min
Sphingomyelin	IS-NGT	-1.04504	-1.39184	-0.698246	5.17073e-09	30min
Sphingomyelin	IS-NGT	-2.20783	-2.54699	-1.86867	9.92736e-34	60min
Sphingomyelin	IS-NGT	-0.920849	-1.26862	-0.573078	2.64431e-07	120min
Sphingomyelin	IR-NGT	-0.833637	-1.26094	-0.406334	0.000139485	30min
Sphingomyelin	IR-NGT	-2.23076	-2.62904	-1.83249	4.79897e-26	60min
Sphingomyelin	IR-NGT	-0.707884	-1.09251	-0.323256	0.000323856	120min
Sphingomyelin	IFG	-1.03673	-1.27781	-0.795642	8.30943e-17	30min
Sphingomyelin	IFG	-2.91274	-3.19589	-2.62959	2.08421e-79	60min
Sphingomyelin	IFG	-1.21099	-1.47197	-0.950008	3.05188e-19	120min
Sphingomyelin	IGT	-0.823836	-1.37282	-0.274856	0.00336235	30min
Sphingomyelin	IGT	-3.9922	-4.56183	-3.42258	1.17083e-35	60min
Sphingomyelin	IGT	-2.37241	-2.96677	-1.77805	3.86131e-14	120min
Sphingomyelin	NDM	-0.159843	-1.2865	0.966814	0.779008	30min
Sphingomyelin	NDM	-2.74987	-3.73875	-1.761	2.56733e-07	60min
Sphingomyelin	NDM	-1.51678	-2.73361	-0.29995	0.0150638	120min
Phosphoglycerides	IS-NGT	-0.182874	-0.644484	0.278735	0.436933	30min
Phosphoglycerides	IS-NGT	1.44332	0.941405	1.94523	2.39851e-08	60min
Phosphoglycerides	IS-NGT	1.72279	1.28038	2.1652	6.97753e-14	120min
Phosphoglycerides	IR-NGT	0.201958	-0.417187	0.821102	0.522103	30min
Phosphoglycerides	IR-NGT	1.60983	1.02741	2.19225	7.92834e-08	60min
Phosphoglycerides	IR-NGT	2.69553	2.14327	3.24779	1.62078e-20	120min
Phosphoglycerides	IFG	-0.543228	-0.842047	-0.24441	0.000374738	30min
Phosphoglycerides	IFG	0.374523	-0.00737149	0.756417	0.0545826	60min
Phosphoglycerides	IFG	1.79668	1.45036	2.14299	1.69745e-23	120min
Phosphoglycerides	IGT	-0.179031	-0.876168	0.518107	0.613936	30min
Phosphoglycerides	IGT	0.00184116	-0.751712	0.755394	0.99617	60min
Phosphoglycerides	IGT	2.04639	1.27298	2.8198	3.14872e-07	120min
Phosphoglycerides	NDM	-1.02298	-2.40963	0.363662	0.146492	30min
Phosphoglycerides	NDM	0.123957	-1.21776	1.46567	0.854992	60min
Phosphoglycerides	NDM	2.10222	0.634954	3.56949	0.00540905	120min
Total FA	IS-NGT	-0.945412	-1.27723	-0.613593	3.19611e-08	30min
Total FA	IS-NGT	-0.825616	-1.18838	-0.462849	9.20314e-06	60min
Total FA	IS-NGT	-2.0893	-2.42969	-1.74892	1.71272e-30	120min
Total FA	IR-NGT	-0.464106	-0.802329	-0.125884	0.00722744	30min
Total FA	IR-NGT	-0.235702	-0.600867	0.129462	0.205471	60min
Total FA	IR-NGT	-0.523242	-0.866412	-0.180072	0.00285452	120min
Total FA	IFG	-1.18149	-1.39861	-0.964372	1.35111e-25	30min
Total FA	IFG	-1.11046	-1.36248	-0.858435	1.51e-17	60min
Total FA	IFG	-1.15219	-1.39948	-0.904904	2.20406e-19	120min
Total FA	IGT	-0.574391	-1.06401	-0.084768	0.0216064	30min
Total FA	IGT	-1.64231	-2.09752	-1.1871	5.99268e-12	60min
Total FA	IGT	-1.19653	-1.69584	-0.697219	3.40185e-06	120min
Total FA	NDM	-0.0870598	-1.28811	1.11399	0.885971	30min
Total FA	NDM	-0.622774	-1.78349	0.53794	0.289768	60min
Total FA	NDM	-0.546788	-1.85715	0.763573	0.409823	120min
Saturated FA	IS-NGT	-1.12683	-1.5442	-0.709449	1.55263e-07	30min
Saturated FA	IS-NGT	-1.28918	-1.72	-0.858356	6.56881e-09	60min
Saturated FA	IS-NGT	-2.38739	-2.81059	-1.96418	2.33392e-26	120min
Saturated FA	IR-NGT	-0.921429	-1.35888	-0.483974	3.97424e-05	30min
Saturated FA	IR-NGT	-0.854016	-1.32525	-0.382778	0.000398807	60min
Saturated FA	IR-NGT	-1.27571	-1.71925	-0.832167	2.3788e-08	120min
Saturated FA	IFG	-1.63923	-1.92544	-1.35301	4.59332e-28	30min
Saturated FA	IFG	-1.73945	-2.07763	-1.40127	3.91054e-23	60min
Saturated FA	IFG	-1.86898	-2.187	-1.55097	2.09098e-29	120min
Saturated FA	IGT	-0.965977	-1.68323	-0.248727	0.00842649	30min
Saturated FA	IGT	-1.97358	-2.71451	-1.23265	2.65041e-07	60min
Saturated FA	IGT	-1.6113	-2.36616	-0.85644	3.34408e-05	120min
Saturated FA	NDM	-1.15596	-2.78297	0.471059	0.161829	30min
Saturated FA	NDM	-1.29064	-2.87333	0.292056	0.108874	60min
Saturated FA	NDM	-0.888631	-2.59733	0.820065	0.304758	120min
MUFA	IS-NGT	-2.46091	-2.86862	-2.0532	1.25659e-29	30min
MUFA	IS-NGT	0.568895	0.0810557	1.05673	0.0223436	60min
MUFA	IS-NGT	-1.34879	-1.78461	-0.912964	2.0311e-09	120min
MUFA	IR-NGT	-1.67219	-2.09157	-1.2528	1.85161e-14	30min
MUFA	IR-NGT	1.28531	0.77822	1.79241	8.17236e-07	60min
MUFA	IR-NGT	1.28081	0.794702	1.76692	3.0132e-07	120min
MUFA	IFG	-3.18144	-3.47195	-2.89093	2.62641e-88	30min
MUFA	IFG	-0.203875	-0.554691	0.146942	0.254471	60min
MUFA	IFG	0.700749	0.352411	1.04909	8.34026e-05	120min
MUFA	IGT	-2.7315	-3.35812	-2.10488	2.29976e-16	30min
MUFA	IGT	-2.3681	-3.03635	-1.69985	1.33842e-11	60min
MUFA	IGT	-0.70436	-1.40982	0.00109671	0.0503555	120min
MUFA	NDM	-3.20727	-4.65366	-1.76089	2.68537e-05	30min
MUFA	NDM	-2.83957	-4.3305	-1.34865	0.000266476	60min
MUFA	NDM	-1.84777	-3.49188	-0.203651	0.027995	120min
PUFA	IS-NGT	0.279659	-0.0928952	0.652213	0.140982	30min
PUFA	IS-NGT	-1.34401	-1.7179	-0.970112	4.13208e-12	60min
PUFA	IS-NGT	-2.16532	-2.54343	-1.78721	4.71513e-27	120min
PUFA	IR-NGT	0.967414	0.57253	1.3623	1.85148e-06	30min
PUFA	IR-NGT	-0.543508	-0.924752	-0.162265	0.00526772	60min
PUFA	IR-NGT	-0.918229	-1.28249	-0.553964	9.35531e-07	120min
PUFA	IFG	0.916241	0.643484	1.189	6.29667e-11	30min
PUFA	IFG	-0.994028	-1.26731	-0.720744	1.56675e-12	60min
PUFA	IFG	-1.64333	-1.91156	-1.3751	1.07405e-31	120min
PUFA	IGT	1.69062	1.06648	2.31477	1.68859e-07	30min
PUFA	IGT	-0.540226	-1.09605	0.0155955	0.0567512	60min
PUFA	IGT	-1.04628	-1.61866	-0.473897	0.000366721	120min
PUFA	NDM	3.23239	1.83084	4.63393	1.34682e-05	30min
PUFA	NDM	2.09546	0.712571	3.47835	0.0033334	60min
PUFA	NDM	1.06793	-0.580631	2.71649	0.201762	120min
Omega-6 FA	IS-NGT	0.0837882	-0.278863	0.44644	0.650237	30min
Omega-6 FA	IS-NGT	-1.21916	-1.58506	-0.853256	1.18324e-10	60min
Omega-6 FA	IS-NGT	-1.8499	-2.22011	-1.47969	2.32414e-21	120min
Omega-6 FA	IR-NGT	0.647521	0.268663	1.02638	0.000834703	30min
Omega-6 FA	IR-NGT	-0.519371	-0.884146	-0.154597	0.00532515	60min
Omega-6 FA	IR-NGT	-0.656064	-1.00808	-0.304044	0.000272161	120min
Omega-6 FA	IFG	0.475319	0.228814	0.721824	0.000161948	30min
Omega-6 FA	IFG	-1.04352	-1.29255	-0.794486	4.70926e-16	60min
Omega-6 FA	IFG	-1.31452	-1.56746	-1.06158	1.43568e-23	120min
Omega-6 FA	IGT	1.09902	0.539183	1.65886	0.000132576	30min
Omega-6 FA	IGT	-0.840495	-1.33041	-0.350575	0.000816885	60min
Omega-6 FA	IGT	-0.981509	-1.50031	-0.462706	0.00022825	120min
Omega-6 FA	NDM	2.71238	1.25513	4.16963	0.000358596	30min
Omega-6 FA	NDM	1.31528	0.0469841	2.58357	0.0422393	60min
Omega-6 FA	NDM	0.944627	-0.542799	2.43205	0.210689	120min
Linoleic acid	IS-NGT	0.376676	-0.0672983	0.82065	0.0962092	30min
Linoleic acid	IS-NGT	-2.27273	-2.76161	-1.78385	7.5896e-19	60min
Linoleic acid	IS-NGT	-3.64635	-4.09214	-3.20057	1.47968e-49	120min
Linoleic acid	IR-NGT	1.32071	0.808659	1.83275	5.26246e-07	30min
Linoleic acid	IR-NGT	-1.17396	-1.64632	-0.701601	1.31954e-06	60min
Linoleic acid	IR-NGT	-2.23507	-2.68242	-1.78771	2.30531e-21	120min
Linoleic acid	IFG	1.48639	1.14762	1.82516	2.04829e-17	30min
Linoleic acid	IFG	-1.45988	-1.80669	-1.11308	3.48531e-16	60min
Linoleic acid	IFG	-3.10232	-3.42714	-2.7775	7.45503e-70	120min
Linoleic acid	IGT	2.49646	1.69157	3.30134	2.54458e-09	30min
Linoleic acid	IGT	-0.396887	-1.12062	0.326847	0.281648	60min
Linoleic acid	IGT	-2.15278	-2.88318	-1.42239	1.38698e-08	120min
Linoleic acid	NDM	5.31013	3.26387	7.35638	1.27493e-06	30min
Linoleic acid	NDM	3.13233	1.41624	4.84841	0.000458754	60min
Linoleic acid	NDM	0.886629	-1.09782	2.87108	0.377629	120min
Omega-3 FA	IS-NGT	2.08573	1.31959	2.85187	1.22821e-07	30min
Omega-3 FA	IS-NGT	-1.96686	-2.7304	-1.20332	5.44565e-07	60min
Omega-3 FA	IS-NGT	-4.22189	-4.9537	-3.49009	2.11728e-27	120min
Omega-3 FA	IR-NGT	3.67171	2.82203	4.52139	1.30364e-16	30min
Omega-3 FA	IR-NGT	-0.351679	-1.16868	0.465325	0.398324	60min
Omega-3 FA	IR-NGT	-2.42439	-3.18169	-1.66709	5.76585e-10	120min
Omega-3 FA	IFG	4.13459	3.53157	4.73762	8.51785e-39	30min
Omega-3 FA	IFG	-0.217497	-0.832204	0.397209	0.487738	60min
Omega-3 FA	IFG	-3.79763	-4.33531	-3.25996	6.1707e-41	120min
Omega-3 FA	IGT	6.21327	4.86681	7.55972	5.39581e-18	30min
Omega-3 FA	IGT	2.35442	0.999377	3.70946	0.000700907	60min
Omega-3 FA	IGT	-0.499824	-1.78507	0.785423	0.445007	120min
Omega-3 FA	NDM	10.1118	6.8045	13.4191	2.21865e-08	30min
Omega-3 FA	NDM	7.74914	4.75184	10.7464	1.38282e-06	60min
Omega-3 FA	NDM	2.77437	-0.553696	6.10244	0.101314	120min
DHA	IS-NGT	4.90254	4.28848	5.5166	1.28864e-47	30min
DHA	IS-NGT	5.75504	5.08183	6.42825	2.75327e-53	60min
DHA	IS-NGT	5.46106	4.80772	6.1144	2.34113e-51	120min
DHA	IR-NGT	6.37899	5.68544	7.07253	4.61907e-60	30min
DHA	IR-NGT	8.24639	7.54143	8.95136	2.91184e-87	60min
DHA	IR-NGT	9.32176	8.65586	9.98767	3.52497e-113	120min
DHA	IFG	5.70215	5.29193	6.11237	8.67966e-131	30min
DHA	IFG	7.11211	6.64919	7.57503	4.45955e-153	60min
DHA	IFG	7.24392	6.78165	7.70619	5.56287e-158	120min
DHA	IGT	6.1253	5.22786	7.02274	3.85011e-34	30min
DHA	IGT	9.50886	8.52589	10.4918	6.08529e-58	60min
DHA	IGT	10.9457	9.939	11.9524	2.91572e-68	120min
DHA	NDM	4.96932	2.66331	7.27534	4.29858e-05	30min
DHA	NDM	10.7798	8.32653	13.2331	5.26721e-14	60min
DHA	NDM	12.287	9.53729	15.0366	2.48417e-14	120min
Saturated FA (%)	IS-NGT	-0.214407	-0.399076	-0.0297389	0.022936	30min
Saturated FA (%)	IS-NGT	-0.416645	-0.62208	-0.211211	7.55758e-05	60min
Saturated FA (%)	IS-NGT	-0.332766	-0.525103	-0.14043	0.000720487	120min
Saturated FA (%)	IR-NGT	-0.527017	-0.726904	-0.32713	2.96222e-07	30min
Saturated FA (%)	IR-NGT	-0.696279	-0.893511	-0.499047	9.55691e-12	60min
Saturated FA (%)	IR-NGT	-0.829844	-1.02105	-0.638637	9.78347e-17	120min
Saturated FA (%)	IFG	-0.486362	-0.638183	-0.334542	4.42975e-10	30min
Saturated FA (%)	IFG	-0.702817	-0.859891	-0.545743	4.93356e-18	60min
Saturated FA (%)	IFG	-0.748103	-0.901288	-0.594919	4.40363e-21	120min
Saturated FA (%)	IGT	-0.500423	-0.874698	-0.126148	0.008907	30min
Saturated FA (%)	IGT	-0.525056	-0.911109	-0.139003	0.00780845	60min
Saturated FA (%)	IGT	-0.499988	-0.890197	-0.109779	0.0121586	120min
Saturated FA (%)	NDM	-1.12548	-1.9738	-0.277161	0.00981403	30min
Saturated FA (%)	NDM	-0.735782	-1.54381	0.0722455	0.0738482	60min
Saturated FA (%)	NDM	-0.393853	-1.2728	0.485091	0.376237	120min
MUFA (%)	IS-NGT	-1.56561	-1.81051	-1.32072	1.06053e-32	30min
MUFA (%)	IS-NGT	1.38362	1.09855	1.6687	2.61889e-20	60min
MUFA (%)	IS-NGT	0.746041	0.490108	1.00197	1.55752e-08	120min
MUFA (%)	IR-NGT	-1.12997	-1.37996	-0.879993	5.90108e-18	30min
MUFA (%)	IR-NGT	1.48131	1.20906	1.75357	9.12845e-25	60min
MUFA (%)	IR-NGT	1.77714	1.50472	2.04956	7.09735e-34	120min
MUFA (%)	IFG	-2.00524	-2.16751	-1.84298	4.57184e-108	30min
MUFA (%)	IFG	0.895537	0.696684	1.09439	3.04883e-18	60min
MUFA (%)	IFG	1.83295	1.63805	2.02785	5.22528e-68	120min
MUFA (%)	IGT	-2.20608	-2.52842	-1.88374	2.73866e-34	30min
MUFA (%)	IGT	-0.785602	-1.183	-0.388202	0.000119069	60min
MUFA (%)	IGT	0.449199	0.0567258	0.841673	0.0249878	120min
MUFA (%)	NDM	-2.67198	-3.28774	-2.05622	1.02871e-13	30min
MUFA (%)	NDM	-1.74544	-2.82133	-0.669561	0.00172886	60min
MUFA (%)	NDM	-0.46225	-1.55161	0.627108	0.401946	120min
PUFA (%)	IS-NGT	1.2629	1.02572	1.50009	7.52193e-24	30min
PUFA (%)	IS-NGT	-0.457573	-0.717066	-0.19808	0.000568952	60min
PUFA (%)	IS-NGT	-0.0470742	-0.300995	0.206846	0.715973	120min
PUFA (%)	IR-NGT	1.48843	1.17988	1.79699	4.2368e-20	30min
PUFA (%)	IR-NGT	-0.236487	-0.541892	0.0689178	0.128884	60min
PUFA (%)	IR-NGT	-0.33405	-0.625701	-0.0423978	0.0248374	120min
PUFA (%)	IFG	2.10869	1.90005	2.31732	5.47909e-77	30min
PUFA (%)	IFG	0.173183	-0.0443994	0.390766	0.11866	60min
PUFA (%)	IFG	-0.482774	-0.694418	-0.27113	8.28765e-06	120min
PUFA (%)	IGT	2.26824	1.76222	2.77426	3.84518e-17	30min
PUFA (%)	IGT	1.2351	0.679065	1.79114	1.60714e-05	60min
PUFA (%)	IGT	0.272141	-0.277276	0.821558	0.330764	120min
PUFA (%)	NDM	3.21293	2.15863	4.26724	2.52469e-08	30min
PUFA (%)	NDM	2.86553	1.62961	4.10146	1.21482e-05	60min
PUFA (%)	NDM	1.7416	0.388899	3.0943	0.0121312	120min
Omega-6 FA (%)	IS-NGT	1.0547	0.857058	1.25235	6.08544e-24	30min
Omega-6 FA (%)	IS-NGT	-0.294919	-0.537549	-0.0522892	0.0172761	60min
Omega-6 FA (%)	IS-NGT	0.265791	0.049274	0.482308	0.0162029	120min
Omega-6 FA (%)	IR-NGT	1.21765	0.957704	1.4776	4.23838e-19	30min
Omega-6 FA (%)	IR-NGT	-0.218412	-0.492483	0.0556591	0.118119	60min
Omega-6 FA (%)	IR-NGT	-0.0793319	-0.341089	0.182425	0.552003	120min
Omega-6 FA (%)	IFG	1.68303	1.50881	1.85726	3.38069e-71	30min
Omega-6 FA (%)	IFG	0.108502	-0.0751358	0.292139	0.24663	60min
Omega-6 FA (%)	IFG	-0.135472	-0.319476	0.0485331	0.148888	120min
Omega-6 FA (%)	IGT	1.75094	1.3099	2.19198	5.28712e-14	30min
Omega-6 FA (%)	IGT	0.909369	0.45411	1.36463	0.00010131	60min
Omega-6 FA (%)	IGT	0.320044	-0.139811	0.779898	0.172017	120min
Omega-6 FA (%)	NDM	2.8968	1.73986	4.05374	2.72344e-06	30min
Omega-6 FA (%)	NDM	2.06332	1.01182	3.11482	0.000176835	60min
Omega-6 FA (%)	NDM	1.61435	0.466451	2.76225	0.00629597	120min
Linoleic acid (%)	IS-NGT	1.36822	1.01758	1.71885	6.22008e-14	30min
Linoleic acid (%)	IS-NGT	-1.40807	-1.81298	-1.00316	1.89171e-11	60min
Linoleic acid (%)	IS-NGT	-1.55794	-1.91453	-1.20135	6.32302e-17	120min
Linoleic acid (%)	IR-NGT	1.85717	1.39476	2.31959	1.21596e-14	30min
Linoleic acid (%)	IR-NGT	-0.84962	-1.29129	-0.407954	0.000172396	60min
Linoleic acid (%)	IR-NGT	-1.65489	-2.05884	-1.25094	3.76249e-15	120min
Linoleic acid (%)	IFG	2.71874	2.41668	3.02079	6.15433e-63	30min
Linoleic acid (%)	IFG	-0.324921	-0.645804	-0.004038	0.0471898	60min
Linoleic acid (%)	IFG	-1.93149	-2.22102	-1.64196	6.05434e-37	120min
Linoleic acid (%)	IGT	3.19357	2.43166	3.95548	2.4959e-15	30min
Linoleic acid (%)	IGT	1.41519	0.653331	2.17704	0.000294967	60min
Linoleic acid (%)	IGT	-0.822799	-1.5631	-0.0824941	0.0294696	120min
Linoleic acid (%)	NDM	5.52686	3.64413	7.40959	6.65067e-08	30min
Linoleic acid (%)	NDM	3.91264	2.29011	5.53517	5.78708e-06	60min
Linoleic acid (%)	NDM	1.55056	-0.180737	3.28187	0.0786488	120min
Omega-3 FA (%)	IS-NGT	3.16297	2.39491	3.93103	2.76889e-15	30min
Omega-3 FA (%)	IS-NGT	-0.88504	-1.69878	-0.0713018	0.033076	60min
Omega-3 FA (%)	IS-NGT	-2.07277	-2.82128	-1.32425	7.52289e-08	120min
Omega-3 FA (%)	IR-NGT	4.23451	3.40679	5.06223	2.93938e-22	30min
Omega-3 FA (%)	IR-NGT	-0.000161959	-0.822139	0.821815	0.999691	60min
Omega-3 FA (%)	IR-NGT	-1.78847	-2.56336	-1.01358	6.89096e-06	120min
Omega-3 FA (%)	IFG	5.43483	4.84193	6.02772	5.48788e-65	30min
Omega-3 FA (%)	IFG	1.06247	0.432834	1.6921	0.00095654	60min
Omega-3 FA (%)	IFG	-2.55957	-3.10893	-2.01021	2.20868e-19	120min
Omega-3 FA (%)	IGT	6.96305	5.63036	8.29574	4.06608e-22	30min
Omega-3 FA (%)	IGT	4.27685	2.87026	5.68343	5.01187e-09	60min
Omega-3 FA (%)	IGT	0.947482	-0.415323	2.31029	0.172462	120min
Omega-3 FA (%)	NDM	10.3758	7.18811	13.5634	3.59893e-09	30min
Omega-3 FA (%)	NDM	8.64091	5.62124	11.6606	1.2828e-07	60min
Omega-3 FA (%)	NDM	3.46401	0.309145	6.61888	0.031718	120min
DHA (%)	IS-NGT	5.85586	5.39629	6.31542	6.93189e-99	30min
DHA (%)	IS-NGT	6.64482	6.0793	7.21034	9.30019e-88	60min
DHA (%)	IS-NGT	7.70532	7.15869	8.25195	4.87495e-114	120min
DHA (%)	IR-NGT	6.87502	6.2912	7.45885	3.65446e-88	30min
DHA (%)	IR-NGT	8.5511	7.9079	9.1943	3.59771e-105	60min
DHA (%)	IR-NGT	9.94458	9.34144	10.5477	5.82813e-141	120min
DHA (%)	IFG	6.92137	6.59685	7.24589	5.17953e-246	30min
DHA (%)	IFG	8.28012	7.83653	8.72372	1.33581e-204	60min
DHA (%)	IFG	8.4918	8.08785	8.89575	9.38574e-242	120min
DHA (%)	IGT	6.70787	6.02701	7.38872	2.14678e-59	30min
DHA (%)	IGT	11.3607	10.492	12.2295	8.01437e-87	60min
DHA (%)	IGT	12.3208	11.4424	13.1992	1.0234e-94	120min
DHA (%)	NDM	4.98889	3.17037	6.8074	3.60019e-07	30min
DHA (%)	NDM	11.5094	9.39117	13.6277	1.39552e-18	60min
DHA (%)	NDM	12.9697	10.5305	15.409	4.53846e-18	120min
Degree of unsaturation	IS-NGT	0.9394	0.85151	1.02729	5.03248e-76	30min
Degree of unsaturation	IS-NGT	0.526359	0.425702	0.627016	4.10722e-23	60min
Degree of unsaturation	IS-NGT	0.6423	0.543285	0.741316	1.58148e-33	120min
Degree of unsaturation	IR-NGT	0.942093	0.841245	1.04294	1.39973e-61	30min
Degree of unsaturation	IR-NGT	0.466504	0.356063	0.576945	5.70955e-16	60min
Degree of unsaturation	IR-NGT	0.428129	0.32244	0.533819	7.35493e-15	120min
Degree of unsaturation	IFG	1.18044	1.11035	1.25054	6.24236e-176	30min
Degree of unsaturation	IFG	0.590364	0.508905	0.671823	7.30412e-43	60min
Degree of unsaturation	IFG	0.334832	0.25948	0.410184	8.16905e-18	120min
Degree of unsaturation	IGT	1.3964	1.25822	1.53457	1.4448e-61	30min
Degree of unsaturation	IGT	1.23793	1.07804	1.39782	1.28668e-41	60min
Degree of unsaturation	IGT	1.10758	0.945777	1.26939	2.44607e-34	120min
Degree of unsaturation	NDM	1.67519	1.33783	2.01255	1.75633e-16	30min
Degree of unsaturation	NDM	1.80301	1.42386	2.18217	1.4704e-15	60min
Degree of unsaturation	NDM	1.40781	0.970377	1.84525	5.1788e-09	120min

## Sheet: Table S4
Table S4. Differences in metabolite changes (%) between IR-NGT and IS-NGT.
Metabolite	Time point	Beta	95%CI - lower	95%CI - higher	Pvalue
Glucose	30min	4.96627	2.42654	7.50599	0.000130669
Glucose	60min	11.9523	8.42006	15.4846	4.54902e-11
Glucose	120min	8.27051	6.16618	10.3748	2.38261e-14
Pyruvate	30min	-8.83773	-12.1499	-5.52558	1.91394e-07
Pyruvate	60min	-22.0096	-26.4337	-17.5854	8.43511e-22
Pyruvate	120min	-32.3759	-36.6659	-28.0858	4.05852e-46
Lactate	30min	-5.69019	-7.80444	-3.57595	1.50099e-07
Lactate	60min	-14.2631	-17.0594	-11.4669	8.35295e-23
Lactate	120min	-18.4011	-21.2733	-15.5289	2.20589e-34
Citrate	30min	1.01982	-1.13088	3.17052	0.352389
Citrate	60min	0.24747	-1.69982	2.19476	0.803166
Citrate	120min	1.03441	-0.58062	2.64944	0.209168
Alanine	30min	-0.647773	-1.26855	-0.0269916	0.0408491
Alanine	60min	-3.78772	-4.56212	-3.01332	3.74547e-21
Alanine	120min	-7.55992	-8.49054	-6.62929	1.22503e-52
Glutamine	30min	0.00270368	-0.596905	0.602312	0.992944
Glutamine	60min	-0.77256	-1.40315	-0.141969	0.0163776
Glutamine	120min	-0.518053	-1.15985	0.123745	0.113548
Glycine	30min	0.446193	-0.192433	1.08482	0.170727
Glycine	60min	-0.0510078	-0.706791	0.604776	0.878749
Glycine	120min	0.0338889	-0.672259	0.740037	0.925009
Isoleucine	30min	0.131749	-0.805386	1.06888	0.782754
Isoleucine	60min	4.26819	3.20224	5.33414	7.96911e-15
Isoleucine	120min	8.69069	7.50638	9.875	7.83153e-44
Leucine	30min	-0.209667	-0.82665	0.407317	0.505122
Leucine	60min	2.24953	1.5172	2.98185	2.15324e-09
Leucine	120min	3.66974	2.87199	4.46749	5.8746e-19
Valine	30min	-0.619846	-1.14265	-0.0970435	0.0201728
Valine	60min	0.610889	0.0473954	1.17438	0.0336234
Valine	120min	1.83632	1.22722	2.44541	4.20032e-09
Phenylalanine	30min	0.307497	-0.465364	1.08036	0.435237
Phenylalanine	60min	0.600711	-0.184511	1.38593	0.133654
Phenylalanine	120min	0.288369	-0.533585	1.11032	0.491429
Tyrosine	30min	-1.08554	-2.1236	-0.0474829	0.0404148
Tyrosine	60min	-0.660167	-1.70576	0.385429	0.215717
Tyrosine	120min	0.334707	-0.67829	1.3477	0.516987
Histidine	30min	-0.283875	-2.07276	1.50501	0.755623
Histidine	60min	-0.76333	-2.69059	1.16393	0.437312
Histidine	120min	1.5462	-0.319577	3.41197	0.104246
Acetoacetate	30min	-0.0933837	-2.43125	2.24448	0.937554
Acetoacetate	60min	9.04738	6.9339	11.1609	1.11122e-16
Acetoacetate	120min	15.4135	13.0742	17.7528	6.46658e-36
Beta-hydroxybutyrate	30min	1.11587	-1.5699	3.80164	0.415137
Beta-hydroxybutyrate	60min	13.0334	10.7093	15.3576	5.06034e-27
Beta-hydroxybutyrate	120min	12.1451	9.70431	14.5858	8.47538e-22
Acetate	30min	-0.777883	-2.32858	0.772813	0.325266
Acetate	60min	0.863846	-0.714933	2.44262	0.283299
Acetate	120min	1.76388	0.192462	3.33529	0.0278349
Glycerol	30min	2.36552	-0.21705	4.94809	0.0725828
Glycerol	60min	4.41194	1.84577	6.9781	0.000765565
Glycerol	120min	4.50401	2.08335	6.92468	0.000272139
Creatinine	30min	0.718349	-0.064029	1.50073	0.0718983
Creatinine	60min	0.618719	-0.167933	1.40537	0.123082
Creatinine	120min	0.573703	-0.221022	1.36843	0.156965
Albumin	30min	0.262247	-0.174485	0.698979	0.239024
Albumin	60min	0.0726457	-0.389003	0.534295	0.757602
Albumin	120min	0.225811	-0.230356	0.681979	0.331686
Glycoprotein acetyls	30min	0.451623	0.0107893	0.892457	0.0446578
Glycoprotein acetyls	60min	0.763613	0.283697	1.24353	0.00183808
Glycoprotein acetyls	120min	1.1791	0.713442	1.64475	7.6377e-07
Extremely large VLDL	30min	8.15708	-4.5633	20.8775	0.208546
Extremely large VLDL	60min	1.26706	-15.0622	17.5963	0.878972
Extremely large VLDL	120min	19.7497	7.23093	32.2685	0.00201649
Very large VLDL	30min	3.50556	-5.8439	12.855	0.46174
Very large VLDL	60min	6.70293	-16.7821	30.188	0.575084
Very large VLDL	120min	43.6792	36.9438	50.4146	4.81726e-34
Large VLDL	30min	3.564	0.491436	6.63657	0.0230492
Large VLDL	60min	11.5273	7.57408	15.4805	1.42997e-08
Large VLDL	120min	42.3123	38.1755	46.4492	2.22031e-76
Medium VLDL	30min	0.360641	-0.595333	1.31661	0.459399
Medium VLDL	60min	4.5508	3.16875	5.93286	1.47241e-10
Medium VLDL	120min	18.709	16.9316	20.4863	8.9818e-83
Small VLDL	30min	-0.247894	-0.943368	0.447579	0.484524
Small VLDL	60min	-0.476418	-1.33226	0.379421	0.27502
Small VLDL	120min	4.29996	3.3903	5.20963	6.79512e-20
Very small VLDL	30min	-0.101979	-0.895083	0.691125	0.800894
Very small VLDL	60min	-0.381648	-1.28294	0.519646	0.4063
Very small VLDL	120min	-0.167696	-1.12037	0.784973	0.729914
IDL	30min	0.430547	-0.112067	0.973162	0.11981
IDL	60min	-0.090388	-0.698343	0.517567	0.770595
IDL	120min	-0.507631	-1.12498	0.109721	0.106965
Large LDL	30min	0.544674	-0.087366	1.17671	0.0911542
Large LDL	60min	-0.210902	-0.873176	0.451372	0.532272
Large LDL	120min	-0.264274	-0.920618	0.392069	0.429745
Medium LDL	30min	0.486577	-0.299251	1.2724	0.224705
Medium LDL	60min	-0.497617	-1.3136	0.318366	0.231782
Medium LDL	120min	-0.126771	-0.949434	0.695891	0.762475
Small LDL	30min	0.318883	-0.384704	1.02247	0.374112
Small LDL	60min	-0.462877	-1.20263	0.276872	0.219856
Small LDL	120min	0.0854154	-0.657286	0.828117	0.821542
Very large HDL	30min	-3.19893	-5.66935	-0.728507	0.0111982
Very large HDL	60min	-3.23504	-6.0637	-0.406377	0.0250295
Very large HDL	120min	-7.74387	-10.8368	-4.65097	1.04422e-06
Large HDL	30min	-0.0992554	-0.799061	0.60055	0.780857
Large HDL	60min	-1.11311	-1.82956	-0.396658	0.00235056
Large HDL	120min	-1.21406	-1.99426	-0.433856	0.00231653
Medium HDL	30min	0.081591	-0.532875	0.696057	0.794534
Medium HDL	60min	-0.580838	-1.26561	0.103935	0.0963508
Medium HDL	120min	-0.0887117	-0.76781	0.590387	0.797791
Small HDL	30min	0.435434	-0.154867	1.02573	0.148116
Small HDL	60min	0.0687995	-0.592614	0.730213	0.838343
Small HDL	120min	0.629926	0.00798996	1.25186	0.0471325
VLDL particle size	30min	0.0225122	-0.0409772	0.0860017	0.486812
VLDL particle size	60min	0.338392	0.239877	0.436907	2.34456e-11
VLDL particle size	120min	1.06227	0.933558	1.19097	4.17802e-54
LDL particle size	30min	0.0158864	-0.0167026	0.0484754	0.339102
LDL particle size	60min	0.0264037	-0.0106475	0.0634548	0.162354
LDL particle size	120min	-0.0197112	-0.0575894	0.018167	0.307516
HDL particle size	30min	-0.0610312	-0.123958	0.00189509	0.0572998
HDL particle size	60min	-0.0704455	-0.138939	-0.00195154	0.0438285
HDL particle size	120min	-0.107839	-0.174816	-0.0408624	0.00162109
Apolipoprotein B	30min	0.404233	-0.00934044	0.817806	0.0553959
Apolipoprotein B	60min	0.619495	0.185277	1.05371	0.00520268
Apolipoprotein B	120min	1.61076	1.17739	2.04413	5.16022e-13
Apolipoprotein A-I	30min	0.201202	-0.131288	0.533692	0.235398
Apolipoprotein A-I	60min	0.221886	-0.121956	0.565728	0.205761
Apolipoprotein A-I	120min	0.358003	0.0202713	0.695735	0.0377622
Total C	30min	0.341844	-0.125112	0.8088	0.151204
Total C	60min	0.0700856	-0.412507	0.552679	0.775772
Total C	120min	0.424638	-0.0463423	0.895617	0.0771709
Remnant C	30min	0.29445	-0.498373	1.08727	0.466387
Remnant C	60min	0.6966	-0.184379	1.57758	0.1211
Remnant C	120min	1.46244	0.585016	2.33986	0.00110333
VLDL C	30min	0.0816467	-1.02671	1.19001	0.885119
VLDL C	60min	0.725052	-0.528035	1.97814	0.256541
VLDL C	120min	3.33293	2.11768	4.54819	8.73667e-08
IDL C	30min	0.415403	-0.239674	1.07048	0.213725
IDL C	60min	0.0935195	-0.635879	0.822918	0.801452
IDL C	120min	-0.489484	-1.24008	0.261112	0.201019
LDL C	30min	0.443389	-0.353631	1.24041	0.275333
LDL C	60min	-0.417203	-1.28894	0.454536	0.347978
LDL C	120min	-0.344381	-1.19485	0.506089	0.427133
HDL C	30min	-0.114245	-0.51054	0.282049	0.571812
HDL C	60min	-0.459666	-0.908337	-0.0109955	0.044651
HDL C	120min	-0.340651	-0.781663	0.10036	0.129933
HDL2 C	30min	-0.479077	-1.01618	0.058031	0.080385
HDL2 C	60min	-1.51174	-2.08772	-0.935757	3.00274e-07
HDL2 C	120min	-1.53271	-2.15605	-0.909374	1.57272e-06
HDL3 C	30min	0.248116	-0.029467	0.525699	0.0797487
HDL3 C	60min	0.376071	0.0822654	0.669877	0.012154
HDL3 C	120min	0.98707	0.68348	1.29066	2.43547e-10
Esterified C	30min	0.222413	-0.274186	0.719013	0.379778
Esterified C	60min	-0.175522	-0.695082	0.344037	0.507624
Esterified C	120min	0.1389	-0.364226	0.642026	0.588201
Esterified C (%)	30min	-0.0924218	-0.188313	0.00346909	0.0588715
Esterified C (%)	60min	-0.247566	-0.363473	-0.131659	2.97015e-05
Esterified C (%)	120min	-0.297488	-0.41244	-0.182536	4.36718e-07
Total TG	30min	0.653362	0.124909	1.18181	0.0154204
Total TG	60min	3.12039	2.31527	3.92551	5.31467e-14
Total TG	120min	9.7574	8.76977	10.745	4.11434e-74
VLDL TG	30min	-0.0500569	-0.951399	0.851285	0.913262
VLDL TG	60min	4.01887	2.65444	5.3833	9.40913e-09
VLDL TG	120min	16.4614	14.8441	18.0786	3.36974e-78
IDL TG	30min	0.420368	-0.126829	0.967565	0.132035
IDL TG	60min	-0.23882	-0.909283	0.431643	0.484822
IDL TG	120min	0.989383	0.196423	1.78234	0.0145046
LDL TG	30min	0.391587	-0.489629	1.2728	0.383507
LDL TG	60min	-0.831982	-1.81644	0.152472	0.0975723
LDL TG	120min	-0.0498016	-1.11844	1.01883	0.927171
HDL TG	30min	1.3349	0.70578	1.96402	3.34295e-05
HDL TG	60min	1.88875	1.20354	2.57397	7.52807e-08
HDL TG	120min	5.08778	4.36452	5.81105	1.07783e-40
Total PL	30min	0.248966	-0.0994214	0.597353	0.161181
Total PL	60min	0.150235	-0.213018	0.513488	0.41732
Total PL	120min	0.716917	0.350845	1.08299	0.000127699
VLDL PL	30min	0.207131	-0.345389	0.759651	0.462216
VLDL PL	60min	1.36596	0.723375	2.00854	3.23865e-05
VLDL PL	120min	4.62474	3.896	5.35348	8.2833e-34
IDL PL	30min	0.445977	-0.0968569	0.98881	0.107264
IDL PL	60min	-0.377095	-0.972743	0.218553	0.214481
IDL PL	120min	-0.859147	-1.46872	-0.249575	0.0057705
LDL PL	30min	0.524862	0.0377504	1.01197	0.0347188
LDL PL	60min	0.171307	-0.337782	0.680396	0.509301
LDL PL	120min	0.397342	-0.115662	0.910345	0.128891
HDL PL	30min	-0.124071	-0.53362	0.285478	0.552411
HDL PL	60min	-0.569673	-1.04309	-0.0962548	0.0183879
HDL PL	120min	-0.352749	-0.824328	0.118831	0.142502
Cholines	30min	0.147143	-0.459695	0.753981	0.634394
Cholines	60min	-0.00112494	-0.621333	0.619083	0.997162
Cholines	120min	0.414124	-0.198928	1.02718	0.185345
Sphingomyelin	30min	0.211407	-0.338457	0.76127	0.450842
Sphingomyelin	60min	-0.0229317	-0.545604	0.49974	0.931425
Sphingomyelin	120min	0.212965	-0.305125	0.731056	0.42017
Phosphoglycerides	30min	0.384832	-0.386833	1.1565	0.328079
Phosphoglycerides	60min	0.166514	-0.601676	0.934705	0.67074
Phosphoglycerides	120min	0.972737	0.265708	1.67977	0.00704311
Total FA	30min	0.481305	0.00790653	0.954704	0.0462996
Total FA	60min	0.589914	0.0756358	1.10419	0.0245936
Total FA	120min	1.56606	1.08313	2.04899	2.70866e-10
Saturated FA	30min	0.205396	-0.3987	0.809493	0.504894
Saturated FA	60min	0.435162	-0.202776	1.0731	0.18107
Saturated FA	120min	1.11168	0.499158	1.72419	0.000382959
MUFA	30min	0.788722	0.204329	1.37311	0.00819935
MUFA	60min	0.716419	0.0133775	1.41946	0.0458029
MUFA	120min	2.6296	1.97729	3.2819	5.33962e-15
PUFA	30min	0.687755	0.145337	1.23017	0.0129888
PUFA	60min	0.800498	0.266977	1.33402	0.0033013
PUFA	120min	1.24709	0.722517	1.77166	3.40758e-06
Omega-6 FA	30min	0.563733	0.0397386	1.08773	0.0349987
Omega-6 FA	60min	0.699784	0.183571	1.216	0.00792123
Omega-6 FA	120min	1.19384	0.683424	1.70425	4.87363e-06
Linoleic acid	30min	0.94403	0.26689	1.62117	0.0063209
Linoleic acid	60min	1.09876	0.419557	1.77797	0.00153959
Linoleic acid	120min	1.41128	0.780288	2.04228	1.23348e-05
Omega-3 FA	30min	1.58598	0.442887	2.72907	0.00657594
Omega-3 FA	60min	1.61518	0.4979	2.73246	0.00463667
Omega-3 FA	120min	1.7975	0.745309	2.8497	0.000826263
DHA	30min	1.47645	0.550921	2.40197	0.00178863
DHA	60min	2.49135	1.51743	3.46528	5.89672e-07
DHA	120min	3.8607	2.92863	4.79278	9.7785e-16
Saturated FA (%)	30min	-0.312609	-0.584507	-0.0407115	0.0242638
Saturated FA (%)	60min	-0.279634	-0.564172	0.00490492	0.0540765
Saturated FA (%)	120min	-0.497078	-0.768048	-0.226108	0.000331233
MUFA (%)	30min	0.43564	0.0859977	0.785282	0.0146426
MUFA (%)	60min	0.0976888	-0.296164	0.491541	0.626645
MUFA (%)	120min	1.0311	0.657641	1.40456	7.17501e-08
PUFA (%)	30min	0.225527	-0.163341	0.614395	0.255433
PUFA (%)	60min	0.221085	-0.179333	0.621504	0.278941
PUFA (%)	120min	-0.286975	-0.673343	0.0993926	0.14533
Omega-6 FA (%)	30min	0.162951	-0.163339	0.489241	0.327402
Omega-6 FA (%)	60min	0.0765073	-0.289216	0.44223	0.681593
Omega-6 FA (%)	120min	-0.345123	-0.684537	-0.00570906	0.0462743
Linoleic acid (%)	30min	0.488954	-0.0908958	1.0688	0.0983147
Linoleic acid (%)	60min	0.558452	-0.0402122	1.15712	0.0674777
Linoleic acid (%)	120min	-0.0969449	-0.635308	0.441418	0.723955
Omega-3 FA (%)	30min	1.07155	-0.0566457	2.19974	0.0626478
Omega-3 FA (%)	60min	0.884878	-0.27075	2.04051	0.133304
Omega-3 FA (%)	120min	0.2843	-0.792132	1.36073	0.604468
DHA (%)	30min	1.01917	0.276778	1.76156	0.00716784
DHA (%)	60min	1.90628	1.05056	2.762	1.33615e-05
DHA (%)	120min	2.23926	1.42597	3.05255	7.79137e-08
Degree of unsaturation	30min	0.00269317	-0.130964	0.136351	0.968475
Degree of unsaturation	60min	-0.0598551	-0.209155	0.0894444	0.431737
Degree of unsaturation	120min	-0.214171	-0.35887	-0.0694717	0.00374868

## Sheet: Table S5
Table S5. Differences in metabolite changes (%) between IR-NGT and those with IGT or NDM.
Metabolite	Time point	Beta	95%CI - lower	95%CI - higher	Pvalue
Glucose	30min	13.8463	11.0635	16.6291	1.1788e-21
Glucose	60min	48.8935	44.9483	52.8387	1.91439e-104
Glucose	120min	47.7517	44.7801	50.7232	5.31689e-145
Pyruvate	30min	-2.57904	-5.99977	0.841696	0.139335
Pyruvate	60min	0.0393431	-4.83297	4.91166	0.987361
Pyruvate	120min	5.28685	0.570445	10.0033	0.0280569
Lactate	30min	-3.72857	-5.92112	-1.53602	0.000875887
Lactate	60min	-3.34226	-6.30799	-0.376526	0.0272251
Lactate	120min	2.43075	-0.661857	5.52335	0.123309
Alanine	30min	-0.729957	-1.41708	-0.0428344	0.0373505
Alanine	60min	-0.353125	-1.19174	0.485491	0.408859
Alanine	120min	-0.898249	-1.92087	0.124369	0.0850791
Isoleucine	30min	1.6133	0.620721	2.60588	0.00146619
Isoleucine	60min	4.47373	3.36075	5.58672	7.35833e-15
Isoleucine	120min	4.62272	3.25517	5.99026	5.14079e-11
Leucine	30min	1.10442	0.432928	1.77592	0.00128673
Leucine	60min	3.42204	2.60418	4.2399	6.21188e-16
Leucine	120min	2.37489	1.46689	3.2829	3.41095e-07
Valine	30min	1.26441	0.693265	1.83555	1.52592e-05
Valine	60min	2.41305	1.79127	3.03483	5.70305e-14
Valine	120min	1.00256	0.286365	1.71876	0.00612066
Beta-hydroxybutyrate	30min	4.09261	1.58461	6.6006	0.00140962
Beta-hydroxybutyrate	60min	-1.72633	-4.23152	0.778861	0.176602
Beta-hydroxybutyrate	120min	-4.30444	-6.97625	-1.63264	0.00161751
Acetoacetate	30min	4.81001	2.22877	7.39124	0.0002691
Acetoacetate	60min	0.608793	-1.98036	3.19794	0.644596
Acetoacetate	120min	7.91865	4.55647	11.2808	4.3178e-06
VLDL TG	30min	-1.15005	-2.07441	-0.225687	0.0147978
VLDL TG	60min	-0.959315	-2.4247	0.506069	0.199204
VLDL TG	120min	2.07703	0.213804	3.94026	0.0289348
HDL TG	30min	-0.464197	-1.15595	0.227551	0.188209
HDL TG	60min	-0.688913	-1.43026	0.0524371	0.0685227
HDL TG	120min	-0.224126	-1.04579	0.597535	0.592597
Glycerol	30min	5.28405	2.80523	7.76287	3.10739e-05
Glycerol	60min	4.32939	1.97424	6.68454	0.000323465
Glycerol	120min	4.37553	2.02908	6.72199	0.000265149
